# Supplementary material for: Low-resistive vibratory penetration in granular media
Source: PLoS One. 2017 Apr 18;12(4):e0175412. doi: 10.1371/journal.pone.0175412 (PMC5395245; doi:10.1371/journal.pone.0175412)
Supplement: S1 Spreadsheet — In addition, the values of the normalized critical depths zc/R and zs/R are provided as a function of the reduced acceleration γ/g. (XLS) [file pone.0175412.s002.xls]

## Sheet: rounded tip R=5 mm
gamma=0 m/s^2		gamma=4 m/s^2		gamma=12 m/s^2		gamma=22 m/s^2		gamma=33 m/s^2		gamma=53 m/s^2		gamma=70 m/s^2
z/R	F/(pi*R^2)	z/R	F/(pi*R^2)	z/R	F/(pi*R^2)	z/R	F/(pi*R^2)	z/R	F/(pi*R^2)	z/R	F/(pi*R^2)	z/R	F/(pi*R^2)
0	-5.79087	0	-9.80388	0	12.2334	0	0.0525793	0	25.4415	0	-29.2161	0	4.51111
0.000306333	-0.986949	0.00235633	-8.7202	0.00229767	9.90566	0.00231233	-2.0955	0.00332833	22.8064	0.000403	-26.6671	0.00258	4.26763
0.00273067	3.04829	0.00271617	-7.61971	0.00270583	7.72867	0.00274467	-3.88242	0.00410083	20.2768	0.00274017	-24.2071	0.00405183	4.05899
0.00308033	6.35771	0.005043	-6.52081	0.00599533	5.72306	0.0050335	-5.33163	0.006506	17.8339	0.00315783	-21.8202	0.0065295	3.88539
0.00442617	8.97444	0.00545133	-5.42659	0.0067825	3.89591	0.00545567	-6.45517	0.00685567	15.4732	0.00546583	-19.4931	0.00679217	3.74106
0.00758417	10.9217	0.00778833	-4.32904	0.0100327	2.24539	0.00778317	-7.25612	0.0102082	13.1962	0.00586883	-17.2271	0.009163	3.62203
0.00860967	12.2163	0.008182	-3.22062	0.0108388	0.767717	0.0082155	-7.74051	0.0109805	11.0115	0.00823017	-15.0391	0.00953733	3.53093
0.0110243	12.8777	0.0102032	-2.0987	0.0122045	-0.550894	0.010601	-7.92276	0.0134048	8.93451	0.0105813	-12.9554	0.0118937	3.46825
0.0114128	12.9205	0.0118937	-0.957835	0.0146967	-1.73731	0.0109653	-7.81961	0.0137647	6.99818	0.0114027	-11.0018	0.0122528	3.42962
0.01478	12.3467	0.0122923	0.21774	0.0163535	-2.82084	0.0143375	-7.44428	0.0161545	5.24491	0.013764	-9.20132	0.0146288	3.41036
0.0155817	11.1398	0.014726	1.44553	0.0189088	-3.82489	0.0151437	-6.79912	0.0165335	3.71021	0.0141868	-7.58144	0.0150178	3.41853
0.0217177	9.27162	0.015037	2.73313	0.0204347	-4.77134	0.0184765	-5.88424	0.0189533	2.4052	0.0174955	-6.16002	0.0183653	3.47014
0.0261732	6.68634	0.0174713	4.05036	0.0229803	-5.64944	0.0193075	-4.69209	0.019308	1.31378	0.0183067	-4.92242	0.0191962	3.58572
0.0269895	3.28139	0.0178262	5.30059	0.0246078	-6.34679	0.0226745	-3.20075	0.022782	0.362944	0.0207118	-3.77559	0.0216008	3.78114
0.0293648	-1.01443	0.0192153	6.22642	0.0272947	-6.482	0.0235487	-1.44761	0.023501	-0.752249	0.0211487	-2.41914	0.0219555	4.10235
0.0297292	-5.57064	0.0216205	6.33064	0.028825	-5.21723	0.0259202	0.287174	0.0259983	-2.8422	0.0235487	-0.0427387	0.023379	4.54801
0.0323092	-8.8689	0.0220192	6.51732	0.0302098	-2.99774	0.0273387	1.5	0.028471	-4.57996	0.0239473	2.62525	0.0257792	4.98486
0.0326053	-11.5977	0.0246862	7.00794	0.0327605	-0.895039	0.0287863	2.57102	0.0291513	-5.6055	0.0264155	4.69985	0.0261537	5.57911
0.0350595	-14.1579	0.0262122	7.64324	0.0330035	0.481327	0.0312157	3.59275	0.0316047	-5.84251	0.0267753	5.48468	0.0286115	6.32961
0.0354868	-16.4017	0.0286458	7.88016	0.0354378	0.935711	0.032032	4.19312	0.0319742	-5.5813	0.0291945	5.07982	0.0289472	6.86032
0.0381107	-17.868	0.0290248	7.6917	0.0358072	0.63294	0.0357392	4.05267	0.0357493	-5.33864	0.029588	4.22812	0.0324453	6.90349
0.038358	-18.6079	0.0314058	7.46603	0.0382557	0.0596653	0.036293	3.34187	0.0362688	-5.26526	0.0320123	3.76109	0.0332082	6.68874
0.0409233	-18.7608	0.0318235	7.49407	0.0386587	-0.529142	0.0387413	2.47704	0.0388005	-5.45943	0.0324205	3.67048	0.0356273	6.6891
0.0412635	-18.4679	0.0342478	7.56311	0.0400822	-1.43436	0.0412827	1.94788	0.0391305	-5.8928	0.0358555	3.70848	0.0360063	6.9187
0.0427017	-17.6896	0.0346508	7.35314	0.0425458	-2.7524	0.0420647	1.81928	0.0416768	-6.28344	0.0367012	4.04887	0.039587	6.81645
0.0441983	-16.3634	0.0371095	6.90725	0.0429197	-3.99115	0.0445283	1.93545	0.0419827	-6.48448	0.0391495	4.94813	0.0403062	6.13258
0.0456408	-14.4936	0.0374838	6.68014	0.0454172	-5.10415	0.0449313	2.17437	0.0455927	-6.49417	0.0395775	6.32755	0.042745	5.31218
0.0470643	-12.1353	0.0389265	6.62524	0.0457623	-6.49707	0.0474332	2.55381	0.0463555	-6.32761	0.0420888	7.75598	0.0431487	4.8366
0.0485662	-9.58758	0.0403595	6.5328	0.0482348	-8.29884	0.0478223	3.21878	0.047779	-5.91684	0.0424487	9.18739	0.04566	4.25564
0.0510678	-7.41194	0.0438773	6.51063	0.048643	-10.2378	0.0502808	4.1528	0.0514037	-5.30104	0.0449168	10.4364	0.0460103	3.14814
0.0514762	-6.3843	0.0446887	6.65744	0.0511308	-11.7525	0.0507177	4.97773	0.0521373	-5.03379	0.0453542	11.0463	0.0485027	1.74139
0.0529383	-6.51165	0.0472057	6.9253	0.051539	-12.2969	0.0532055	5.47916	0.0547415	-5.5134	0.0478267	10.9621	0.0489108	0.510701
0.0544203	-6.95072	0.0475312	6.90958	0.053997	-11.5743	0.0536473	5.72906	0.0550473	-6.3484	0.0482203	10.579	0.0514762	-0.759405
0.0569418	-6.74127	0.0500285	6.4695	0.0544153	-9.64468	0.0561498	5.75171	0.0576662	-6.98999	0.0507958	10.5045	0.051782	-2.25499
0.0573405	-5.61537	0.0504412	5.71784	0.0569222	-6.84986	0.0565528	5.50832	0.0579573	-7.22049	0.0511455	10.6521	0.0543232	-3.62964
0.0600368	-4.0731	0.0529532	4.87028	0.0573012	-3.87839	0.0591182	5.03575	0.0605615	-6.99405	0.0536378	10.3236	0.0546927	-4.28252
0.0602943	-2.71625	0.0533175	3.72357	0.0598175	-1.37738	0.059541	4.64891	0.0609162	-6.07402	0.054051	9.33012	0.058302	-4.15203
0.0628935	-1.56883	0.0569273	2.03094	0.0602162	0.556867	0.0620625	4.46467	0.0635885	-4.56845	0.0566113	8.09723	0.0590553	-4.10103
0.0633118	-0.117593	0.0576998	-0.281018	0.0627085	2.32742	0.0624707	4.06698	0.0638313	-3.11663	0.0569852	6.96229	0.0616595	-4.38123
0.0647837	1.53853	0.0613245	-3.109	0.0631115	4.18628	0.0661583	3.39535	0.0664552	-2.29336	0.0595263	5.68119	0.06198	-4.69079
0.0675093	2.85466	0.062097	-6.02627	0.0656337	5.9607	0.0668963	3.01499	0.0668437	-2.377	0.0620428	4.20247	0.0646763	-4.9789
0.0714835	3.63779	0.0635643	-8.56917	0.066061	7.46443	0.0695005	3.22027	0.069477	-3.18567	0.0628687	2.84205	0.0663822	-5.55686
0.0722707	4.30089	0.06611	-10.7904	0.0686652	8.90812	0.0698847	3.56732	0.0697785	-4.30153	0.0664933	2.11048	0.0690053	-6.45246
0.0737673	5.48836	0.0665132	-12.8977	0.0689812	10.5275	0.0724303	3.38695	0.0724265	-5.21658	0.0673097	1.73708	0.069336	-7.22126
0.0752778	7.2941	0.0691318	-14.5234	0.0704433	12.0251	0.0728677	2.58993	0.072752	-5.14388	0.0688107	1.16349	0.071935	-7.35989
0.0767942	9.05268	0.070949	-15.3271	0.0741163	12.7144	0.0754673	1.7586	0.075463	-3.65816	0.0703073	0.313144	0.0722898	-6.79968
0.0794467	10.215	0.0735532	-15.7477	0.0749085	12.3272	0.075861	1.15401	0.0781498	-1.20427	0.072897	-0.62083	0.074957	-5.83327
0.079811	10.8868	0.0739175	-16.2943	0.0764	11.3456	0.07846	0.235344	0.0787277	1.41033	0.0732275	-1.52226	0.075278	-5.02927
0.0813318	11.4924	0.0776488	-16.8594	0.0789698	10.5677	0.081108	-1.34182	0.0814197	3.68817	0.0758508	-2.09671	0.0778917	-4.41196
0.0840135	12.1113	0.0784315	-16.8317	0.0793342	10.3024	0.081866	-3.13534	0.0817495	5.68301	0.0762398	-2.30149	0.0782655	-3.76649
0.0843442	12.4693	0.0821337	-15.7565	0.0819822	10.2673	0.0845477	-4.55185	0.0856265	7.58667	0.0799612	-2.64509	0.0809135	-2.95335
0.0859133	12.0722	0.0829107	-14.0439	0.0823422	10.3444	0.0849025	-5.37414	0.0862585	9.61944	0.0807628	-3.58275	0.0813707	-2.40765
0.0886293	10.9369	0.0855535	-12.2833	0.0849703	10.9293	0.0875212	-6.02767	0.0901648	11.9901	0.0844797	-5.14528	0.082784	-2.37161
0.0889453	9.59687	0.08826	-10.5403	0.0853347	12.0084	0.0879338	-6.6574	0.0908495	14.5439	0.085296	-6.86746	0.0853882	-2.42943
0.091695	8.42078	0.0889302	-8.93991	0.089129	12.7697	0.0905775	-7.06801	0.093551	17.2768	0.0879973	-8.39259	0.0857672	-1.75867
0.0920008	7.3125	0.0928268	-7.81346	0.0898482	12.6318	0.0909995	-7.39059	0.0939057	20.3567	0.0883273	-9.50604	0.0884057	-0.295771
0.0947557	5.89148	0.0935123	-6.75691	0.0924962	11.9081	0.0925013	-8.0809	0.096651	23.6918	0.0909995	-10.0561	0.0888043	1.42846
0.0950813	3.96492	0.0962087	-5.22378	0.0928655	11.2618	0.0952072	-9.28563	0.0993913	26.6571	0.0913932	-10.6631	0.0914618	3.2906
0.0978653	1.77446	0.0965342	-3.39034	0.095518	11.0054	0.0955715	-10.3243	0.100032	28.6243	0.095183	-12.0956	0.0917968	5.31398
0.098196	-0.0265278	0.0992502	-1.83336	0.0959212	10.6745	0.0994198	-10.6436	0.102772	29.3163	0.0959605	-14.401	0.0945277	6.92666
0.100941	-1.07292	0.0996043	-0.818598	0.0985502	9.86884	0.100163	-10.2764	0.103137	28.5391	0.0997645	-17.0892	0.0948575	7.38113
0.101271	-1.40706	0.101145	0.146431	0.0989385	8.90124	0.102874	-9.5214	0.107087	26.1245	0.100546	-19.587	0.0975642	6.87747
0.10287	-1.31402	0.103871	1.48031	0.100459	8.16999	0.103287	-8.81784	0.107796	22.5614	0.102131	-21.4915	0.0979283	6.06092
0.105668	-0.997687	0.104211	3.04564	0.103209	7.46556	0.106076	-8.35021	0.109366	18.8094	0.104846	-22.5982	0.100634	5.27529
0.10714	-0.554991	0.108064	4.58713	0.10354	6.21026	0.106387	-7.99917	0.113354	15.3379	0.105226	-22.8105	0.10096	4.16519
0.107553	0.00960231	0.108855	6.11925	0.107441	4.22572	0.110273	-7.58198	0.114015	11.9265	0.107952	-21.8873	0.103715	2.54217
0.110337	0.916979	0.112737	7.41599	0.108126	2.02627	0.111022	-7.12814	0.116804	8.58538	0.108325	-20.021	0.104045	0.935981
0.110643	2.2081	0.1135	7.85716	0.110827	0.183513	0.113801	-6.46011	0.117115	5.69214	0.111031	-17.6633	0.106771	-0.0682062
0.113466	3.6563	0.117392	7.40002	0.111226	-1.41431	0.114185	-5.22674	0.120006	3.2495	0.111425	-15.0719	0.10714	-0.709179
0.113787	4.953	0.118203	6.43608	0.113932	-2.97902	0.115764	-3.14562	0.121838	0.879554	0.114262	-12.4053	0.108656	-1.52076
0.116547	5.84857	0.120939	5.3402	0.114286	-4.10898	0.119714	-0.335232	0.125904	-1.16935	0.114549	-9.83828	0.112596	-2.58636
0.116969	6.40608	0.121303	4.15443	0.117008	-4.64843	0.120443	2.63489	0.126579	-2.16557	0.118645	-7.76178	0.11332	-3.3396
0.119758	6.53992	0.124169	2.89164	0.117411	-4.97252	0.124432	5.60946	0.12947	-1.81806	0.119281	-6.20437	0.117586	-3.192
0.120127	5.83459	0.124461	1.55258	0.120127	-5.28547	0.125199	8.62028	0.131326	-0.568177	0.122031	-4.8815	0.118019	-2.24277
0.121687	4.254	0.12726	0.153284	0.120501	-5.38365	0.12945	11.2868	0.132963	0.904321	0.124767	-3.50666	0.120783	-0.722086
0.125744	2.21537	0.127639	-1.32806	0.123275	-4.90013	0.129946	12.8048	0.135859	2.33941	0.125583	-2.20475	0.121128	1.23127
0.126482	0.395679	0.131622	-2.81466	0.123645	-3.56244	0.131559	12.8813	0.137744	3.78233	0.129543	-1.1902	0.122707	3.81903
0.128056	-1.02774	0.132404	-3.77114	0.126413	-1.46462	0.135839	11.8479	0.140621	5.18451	0.13032	-0.620779	0.12552	6.80003
0.130903	-2.36739	0.133964	-4.12063	0.126783	0.916208	0.136325	10.2844	0.140912	6.35694	0.133186	-0.553759	0.125816	9.53807
0.131263	-4.0683	0.138089	-4.45607	0.130723	3.30961	0.139211	8.77207	0.145197	7.32941	0.134722	-1.12414	0.128732	11.3982
0.134096	-5.8772	0.138769	-4.97423	0.131486	5.53167	0.139551	7.50151	0.145785	7.94301	0.135145	-2.1622	0.128989	12.3714
0.134498	-7.09691	0.141651	-5.29626	0.13308	7.24431	0.142428	6.47279	0.14871	7.83639	0.139143	-3.01038	0.13305	12.5628
0.136102	-7.56178	0.141937	-5.33036	0.137039	7.93019	0.142777	5.19909	0.149031	7.31363	0.13993	-3.13891	0.133775	12.0256
0.138997	-7.71831	0.144833	-5.07157	0.137807	7.37863	0.147272	3.39651	0.151936	7.1857	0.142801	-2.79058	0.136573	11.0056
0.139313	-7.95	0.145144	-4.53861	0.141825	5.90015	0.147645	1.42202	0.152286	7.76102	0.143151	-2.51412	0.136923	9.87259
0.142243	-8.00245	0.148078	-3.80878	0.142607	4.07995	0.150463	-0.365271	0.155211	8.82495	0.147261	-2.78557	0.141019	8.99147
0.142559	-7.56274	0.148375	-3.28238	0.146678	2.37549	0.150871	-1.69548	0.155531	10.3101	0.147986	-3.41142	0.141728	8.25172
0.146762	-6.81247	0.152524	-3.37576	0.147388	0.644785	0.153762	-2.36664	0.158442	12.2523	0.150871	-4.19207	0.14458	7.48134
0.147418	-6.42462	0.153252	-4.27903	0.15144	-0.991633	0.154117	-2.38409	0.158796	14.4072	0.151255	-4.96781	0.144925	6.77728
0.150318	-6.51738	0.157416	-5.60044	0.152246	-1.94334	0.157008	-1.87255	0.161731	16.3554	0.154136	-5.15351	0.146562	6.32804
0.150741	-6.48891	0.158155	-6.69982	0.153864	-1.77007	0.157416	-1.33648	0.164714	18.0789	0.156993	-4.34682	0.149468	6.19672
0.153622	-6.14287	0.162333	-7.41203	0.155458	-0.741781	0.160292	-0.826045	0.16536	19.6638	0.157746	-2.98085	0.149745	6.45166
0.153943	-5.88238	0.163038	-7.78876	0.159651	0.503213	0.160671	-0.209531	0.169713	20.8093	0.16192	-1.80196	0.152718	6.67024
0.156901	-5.74658	0.165593	-7.78011	0.160374	1.8165	0.163542	0.190301	0.170287	21.0944	0.162687	-0.97683	0.154617	6.36084
0.157237	-5.15496	0.16759	-7.16403	0.161968	3.67447	0.163941	-0.323455	0.173318	20.5314	0.166914	-0.446767	0.157571	5.26028
0.160196	-3.93793	0.167945	-6.04833	0.164878	6.0569	0.166905	-1.76322	0.175281	19.1917	0.167643	-0.154342	0.157878	3.4928
0.160545	-2.66835	0.172147	-4.51512	0.165238	8.35425	0.167245	-3.7726	0.178327	16.8572	0.170544	-0.0900643	0.160788	1.1423
0.16485	-1.99883	0.17291	-2.38636	0.168144	10.2992	0.170135	-5.9945	0.180295	13.5302	0.170942	0.0816072	0.161157	-1.86523
0.165491	-1.93173	0.175825	0.319494	0.168493	11.9948	0.170534	-8.45402	0.183278	9.85755	0.175217	0.478708	0.16415	-5.38397
0.168469	-1.73871	0.17618	2.96764	0.172691	12.9018	0.174814	-10.9069	0.183599	6.14893	0.175946	0.57519	0.166045	-8.80307
0.168853	-0.942501	0.179202	5.1198	0.173439	12.7518	0.175567	-12.5831	0.186616	2.12765	0.178895	-0.0125893	0.169052	-11.7857
0.171851	0.232336	0.179522	7.04298	0.176374	12.0039	0.178473	-13.2956	0.186942	-2.10176	0.179279	-0.994793	0.170996	-14.406
0.172123	1.64266	0.182476	9.289	0.176733	10.9601	0.178875	-13.4959	0.190036	-6.12447	0.182204	-2.2035	0.173983	-16.3266
0.175198	3.45964	0.18287	11.73	0.179701	9.57905	0.183414	-13.654	0.192009	-9.44088	0.182578	-4.08545	0.175932	-16.9698
0.177161	5.71489	0.187194	14.145	0.180023	7.93723	0.18388	-13.6519	0.195084	-11.8217	0.186863	-6.44753	0.178895	-16.1647
0.180212	7.8045	0.187875	16.7185	0.184279	6.47478	0.186897	-13.2243	0.195415	-13.1722	0.187616	-8.6393	0.179255	-14.6761
0.180538	9.21765	0.192427	19.613	0.185017	5.52223	0.187247	-12.2646	0.197067	-13.4033	0.190682	-10.1211	0.180927	-13.0187
0.183545	10.0259	0.192937	22.7249	0.188015	5.25791	0.191576	-10.7849	0.2016	-12.5244	0.191007	-10.5916	0.18387	-11.0922
0.183904	10.7778	0.195983	26.0975	0.18834	5.39819	0.192295	-8.97922	0.202197	-10.6295	0.195366	-9.79007	0.184235	-9.16472
0.18697	11.8458	0.197985	29.934	0.192698	5.60385	0.195346	-7.16468	0.205365	-8.2024	0.196065	-7.98178	0.188559	-7.74829
0.187257	12.9143	0.201045	34.4551	0.193378	5.67311	0.195691	-5.69789	0.207299	-5.82619	0.200492	-5.76147	0.189229	-6.73867
0.190308	13.8705	0.201391	39.6169	0.197717	5.59463	0.198704	-4.57647	0.211905	-3.80478	0.201152	-3.71507	0.192291	-5.52059
0.190677	14.8207	0.204388	45.0093	0.198407	5.49068	0.199072	-3.63397	0.212463	-2.54495	0.202882	-2.01572	0.192611	-4.20964
0.19371	15.7762	0.204758	50.5418	0.201419	5.27048	0.203508	-2.71223	0.216987	-2.18114	0.207308	-0.8326	0.195697	-3.06818
0.194045	16.4917	0.209155	55.8321	0.201789	4.56067	0.204208	-1.65021	0.217618	-2.41134	0.208003	0.0139847	0.19765	-2.08771
0.198407	16.6798	0.209898	60.2404	0.206195	3.13091	0.207303	-0.408191	0.220776	-2.94079	0.212356	0.659399	0.200754	-1.0538
0.19919	16.1358	0.212968	63.5204	0.206866	1.26028	0.207633	0.711724	0.222792	-3.94925	0.213138	1.14981	0.202741	-0.133437
0.202285	15.1908	0.213328	65.9286	0.209932	-0.769704	0.210714	1.43632	0.227505	-5.377	0.217623	1.74836	0.204456	0.32962
0.202799	14.7255	0.215024	67.6678	0.210228	-2.81359	0.211049	2.0829	0.228015	-6.75423	0.218332	2.54919	0.208926	0.823977
0.204291	15.0894	0.219508	68.5015	0.213371	-4.7254	0.214251	3.10587	0.231275	-7.98429	0.222802	3.54791	0.209553	1.97752
0.207425	16.1026	0.220212	68.5319	0.213648	-6.41741	0.216204	4.22867	0.236246	-9.32935	0.223516	4.37821	0.214042	3.51577
0.207722	17.567	0.221893	68.1382	0.216762	-7.56878	0.219337	5.00828	0.236795	-10.6913	0.228122	5.04963	0.214717	5.00407
0.21225	19.597	0.226509	67.4537	0.217078	-7.85746	0.219697	5.59708	0.240074	-11.792	0.228753	5.99449	0.216422	6.58905
0.212959	22.1009	0.227116	66.5173	0.218764	-7.14363	0.222778	6.24816	0.242095	-12.4237	0.231843	7.22435	0.221203	8.27652
0.217433	24.6567	0.231868	65.6296	0.221859	-5.63679	0.223181	6.66111	0.245375	-12.4322	0.235021	8.37029	0.221583	9.74753
0.218143	26.9469	0.232364	65.2672	0.222223	-3.72316	0.226276	6.69273	0.247382	-11.8022	0.23574	9.33933	0.22476	10.6307
0.222676	29.1191	0.235556	65.2307	0.225323	-1.6224	0.22665	6.36546	0.250666	-10.6445	0.240399	10.1772	0.226757	10.6256
0.223337	31.7381	0.237596	65.2883	0.225693	0.285764	0.22973	5.85463	0.252692	-9.08507	0.241046	10.5932	0.228481	9.75482
0.226597	34.9918	0.240764	65.7056	0.230153	1.91716	0.230118	5.04198	0.255957	-7.16758	0.245568	10.5834	0.231649	8.16766
0.228569	38.8013	0.241109	66.7238	0.230862	3.30495	0.231863	3.75519	0.261073	-5.08805	0.246312	10.726	0.231989	6.10669
0.233452	43.3561	0.245724	68.2133	0.233971	4.43039	0.23505	2.05049	0.261597	-3.18291	0.249548	11.147	0.236644	4.05563
0.233913	48.5942	0.246366	69.8181	0.237207	5.28433	0.238155	0.228895	0.266393	-1.72793	0.249868	11.3704	0.237213	2.43029
0.237067	53.9319	0.250982	71.3016	0.237848	6.08214	0.238918	-1.6418	0.267015	-0.7805	0.254479	11.3869	0.240414	1.57546
0.238689	58.7149	0.251686	72.5719	0.240973	6.94274	0.24207	-3.51848	0.270314	-0.310123	0.255198	11.1456	0.242484	1.37903
0.239209	62.9108	0.256277	73.3422	0.241303	7.87788	0.242411	-5.20475	0.272407	-0.465634	0.258478	10.6886	0.245972	1.52977
0.242484	66.5496	0.257011	73.3698	0.24588	8.64171	0.245583	-6.40107	0.275721	-1.25441	0.260577	9.98398	0.247745	2.00433
0.244476	69.6534	0.260242	72.8635	0.24656	8.83864	0.246162	-7.22145	0.277805	-2.36019	0.265251	9.15011	0.250947	2.52373
0.247726	72.6002	0.260582	72.1481	0.251175	8.80882	0.250694	-7.93665	0.281182	-3.44653	0.265945	8.09025	0.251292	2.8941
0.248062	75.6818	0.265207	71.6724	0.251856	9.34994	0.251268	-8.77313	0.283286	-4.36726	0.270683	6.75872	0.254562	3.30923
0.252828	79.1615	0.265931	71.8642	0.256592	10.6333	0.254455	-9.81158	0.28812	-5.03778	0.271367	5.1828	0.256642	3.86454
0.253426	83.0725	0.270571	72.8384	0.25718	12.2217	0.254843	-10.7975	0.288747	-5.75827	0.273151	3.53781	0.25994	4.12481
0.256681	87.3865	0.272082	74.5316	0.258929	13.7523	0.258074	-11.248	0.292162	-6.69329	0.276785	1.85934	0.261937	4.08713
0.258804	92.0735	0.273146	76.8209	0.260756	15.3586	0.260174	-11.328	0.294276	-7.78487	0.278602	0.205426	0.265319	3.93663
0.262025	96.8171	0.277854	79.53	0.26544	17.0516	0.263443	-11.2944	0.297691	-9.10328	0.280438	-1.60671	0.267315	3.30763
0.262419	101.368	0.278568	82.4001	0.266072	18.4	0.263788	-10.8047	0.299795	-10.7389	0.283815	-3.96181	0.270663	1.89526
0.267195	106.046	0.281857	85.1271	0.269313	19.0439	0.268559	-9.37646	0.304814	-12.7157	0.285899	-6.90284	0.272724	0.178038
0.267821	111.228	0.282202	87.737	0.269662	18.8378	0.269171	-7.04572	0.30531	-15.1898	0.289208	-10.1198	0.27611	-1.11486
0.27266	116.606	0.285491	90.2627	0.272932	17.7005	0.272465	-4.49931	0.308808	-18.115	0.289548	-13.1018	0.278131	-1.95869
0.273268	121.867	0.285813	92.8095	0.275045	15.6315	0.272835	-2.27372	0.310916	-20.9123	0.294378	-15.7714	0.282931	-2.4963
0.276571	127.299	0.290598	95.1633	0.278339	12.8896	0.276167	-0.218192	0.314507	-23.1083	0.295053	-17.8246	0.283577	-2.57201
0.278734	133.253	0.291307	97.2964	0.280434	9.76871	0.278257	2.05031	0.316542	-24.8217	0.296899	-18.7985	0.288518	-2.28877
0.282047	139.435	0.294679	99.4807	0.282245	6.50896	0.281638	4.91887	0.318423	-26.0453	0.301797	-18.814	0.289038	-2.01527
0.282397	145.359	0.296792	101.878	0.286968	3.17089	0.283713	8.77869	0.323534	-26.8471	0.302462	-18.084	0.292381	-1.69422
0.287221	150.644	0.300281	104.081	0.287702	-0.319529	0.288469	13.8167	0.324034	-27.5226	0.305907	-16.7201	0.294504	-0.973523
0.287887	155.148	0.305329	105.486	0.291001	-3.90234	0.289203	19.3972	0.329136	-28.0944	0.30802	-14.8253	0.297953	0.147821
0.291269	159.193	0.306039	106.156	0.291355	-7.49007	0.291016	24.6496	0.32967	-27.8966	0.311387	-12.6667	0.300023	1.35008
0.293392	163.003	0.30786	106.642	0.294757	-10.6987	0.295893	28.9105	0.333256	-26.6344	0.313573	-10.2623	0.30185	2.22221
0.296749	166.581	0.311275	107.377	0.296816	-13.171	0.296554	31.7144	0.33535	-24.4103	0.318694	-7.28091	0.305261	2.36485
0.297113	170.054	0.313462	108.54	0.30166	-14.418	0.301447	32.9266	0.338882	-20.8765	0.319228	-3.71176	0.307437	1.57806
0.30047	173.706	0.316936	110.612	0.302301	-14.1454	0.302112	32.7391	0.341073	-16.0161	0.322669	-0.127606	0.310838	0.274473
0.300786	177.855	0.319088	113.661	0.305712	-12.5128	0.307073	31.4699	0.34463	-10.3859	0.327984	3.33762	0.312952	-0.751031
0.304251	182.557	0.320925	117.293	0.30786	-10.0889	0.307709	29.7222	0.346748	-4.55584	0.328615	6.80879	0.316693	-1.57736
0.306398	187.885	0.324403	121.057	0.309706	-7.17727	0.309536	27.884	0.35202	1.32563	0.332046	10.0556	0.318558	-2.37172
0.311344	193.675	0.326571	124.73	0.314618	-4.21126	0.312927	26.017	0.352496	7.07765	0.335572	12.6076	0.323675	-2.72461
0.312038	199.674	0.330025	127.87	0.315259	-1.79662	0.315119	24.0017	0.35611	12.5551	0.33617	14.6184	0.324156	-2.42244
0.317086	205.61	0.332211	130.065	0.320263	-0.00290209	0.318524	22.1595	0.358248	17.9452	0.341204	16.1404	0.32608	-1.77916
0.31765	211.168	0.335675	131.579	0.320803	1.45444	0.318884	20.7398	0.360226	23.0247	0.341899	16.8374	0.327916	-0.880605
0.32264	216.068	0.337881	132.699	0.325793	2.45706	0.322323	19.5122	0.363864	27.3539	0.346995	16.8258	0.331822	0.299631
0.323271	220.13	0.341374	133.299	0.326434	2.97789	0.324486	18.773	0.366012	31.071	0.347622	16.6192	0.333596	1.62992
0.328368	223.488	0.343566	133.529	0.331472	3.38896	0.329485	19.1727	0.369705	34.5429	0.351081	16.1216	0.337055	3.40061
0.32897	226.174	0.347078	133.605	0.332094	3.80324	0.33017	20.7285	0.371827	37.4915	0.351465	15.2011	0.339251	5.7116
0.330841	228.353	0.349274	133.435	0.335578	3.97519	0.335218	23.445	0.377109	39.7575	0.354992	13.9515	0.342846	7.88981
0.336073	230.565	0.352816	133.074	0.337769	4.04571	0.335845	27.5712	0.377677	41.425	0.357257	12.4033	0.344955	9.62132
0.336555	233.368	0.355027	132.936	0.339571	4.37167	0.340874	32.7235	0.379655	42.2629	0.36075	10.7451	0.348502	11.319
0.340165	236.562	0.358559	133.316	0.343167	4.76552	0.341559	37.8759	0.383367	42.0207	0.363028	9.60484	0.350649	12.9483
0.342336	239.727	0.363991	134.445	0.34529	5.0429	0.346859	42.1319	0.385514	40.8787	0.366536	9.33094	0.354264	13.9004
0.345932	242.994	0.364661	136.736	0.34888	5.5692	0.347272	45.2004	0.390965	38.8083	0.36882	9.55834	0.356431	14.0505
0.348055	246.311	0.369894	140.255	0.350955	6.49306	0.350926	46.9656	0.391437	35.614	0.372391	10.2313	0.359949	13.4056
0.351645	249.214	0.370438	144.997	0.354555	7.76987	0.353049	47.5023	0.395134	31.5841	0.374679	11.2555	0.362174	11.8848
0.3539	251.607	0.374053	150.947	0.356712	9.60635	0.35662	47.6226	0.39733	27.1805	0.378298	12.1341	0.365847	9.93521
0.357466	253.805	0.376293	157.856	0.360312	12.188	0.358801	47.7655	0.40111	22.6785	0.380524	12.6111	0.367979	8.28121
0.359657	255.943	0.381628	164.865	0.362509	15.1268	0.36075	47.7066	0.403263	18.5568	0.385747	12.6174	0.373246	7.21792
0.365002	258.463	0.382132	171.131	0.365987	18.0514	0.364291	47.2704	0.407052	15.0946	0.386388	12.0804	0.37379	6.27025
0.365482	262.021	0.385747	176.323	0.368242	20.9119	0.366531	46.8569	0.409267	12.3458	0.388356	10.6819	0.377434	4.74849
0.36916	266.456	0.387987	180.659	0.373445	23.3978	0.370141	46.7222	0.413043	10.3873	0.394074	8.40167	0.379591	2.19772
0.371361	271.54	0.391675	184.337	0.374028	25.2594	0.372386	46.836	0.415234	9.27547	0.39629	5.68522	0.384945	-1.16811
0.374922	277.355	0.393905	187.49	0.375981	26.8128	0.3743	47.5008	0.419101	8.90737	0.399968	2.60599	0.385485	-4.6412
0.377191	283.592	0.397553	190.191	0.379591	28.309	0.379557	48.5899	0.421283	9.17893	0.402212	-0.809433	0.390766	-7.53103
0.380831	289.834	0.399798	192.368	0.381831	29.6313	0.380359	49.7815	0.42514	10.293	0.407576	-4.08273	0.391359	-9.66615
0.383099	295.9	0.403525	194.09	0.386995	30.6939	0.383784	51.2057	0.427293	12.4763	0.408154	-6.95962	0.39681	-11.0169
0.386772	301.663	0.405764	195.545	0.391008	31.6594	0.386063	52.9055	0.433477	16.1125	0.413533	-9.54484	0.397233	-10.9943
0.389002	307.079	0.409476	196.724	0.391587	32.3608	0.389711	54.5743	0.435367	20.9146	0.414169	-11.8173	0.402761	-9.49207
0.392714	312.247	0.411725	197.778	0.396882	32.7844	0.391985	55.9764	0.439293	26.239	0.417901	-13.6787	0.403199	-6.97168
0.394959	317.252	0.415501	198.994	0.397475	33.4465	0.395712	57.2396	0.441503	31.4962	0.420228	-15.2224	0.405171	-3.86013
0.398652	322.337	0.417736	200.417	0.401202	34.6905	0.397947	58.2084	0.445356	36.0453	0.422195	-16.2721	0.408966	-0.315542
0.400901	327.436	0.423469	201.972	0.403413	36.1796	0.402004	58.7305	0.44764	39.8206	0.425927	-16.5145	0.411123	3.5987
0.404953	332.061	0.425738	203.702	0.407129	37.7699	0.403913	59.2896	0.451537	43.5624	0.428254	-16.096	0.414957	7.77519
0.406935	335.79	0.427773	205.596	0.409374	39.4957	0.407586	60.0187	0.453805	47.6004	0.432199	-15.2677	0.417123	12.1331
0.411201	338.517	0.431519	207.253	0.41309	41.1967	0.409831	60.7386	0.457663	51.5855	0.434361	-14.1699	0.420899	16.0093
0.416964	340.416	0.433807	208.727	0.415306	43.1266	0.413548	61.8064	0.459898	55.5835	0.438126	-13.06	0.423124	18.8393
0.418936	341.774	0.439346	210.341	0.420675	45.5889	0.415869	63.6864	0.463775	59.863	0.44043	-11.7982	0.428794	20.8103
0.42272	343.14	0.439896	212.003	0.421272	48.3136	0.421389	66.1513	0.466122	64.1476	0.444219	-10.1477	0.429163	22.2556
0.425014	345.236	0.441941	213.788	0.426801	50.8237	0.42186	69.0581	0.472302	68.176	0.450078	-8.26134	0.433011	22.9405
0.430562	348.772	0.445716	216.056	0.427321	53.1033	0.425752	72.3031	0.474435	71.9377	0.450628	-6.41045	0.435207	22.8776
0.431121	353.966	0.448023	218.7	0.429333	55.2115	0.427899	75.5977	0.480255	75.1804	0.456191	-4.64067	0.440925	22.3584
0.436689	360.407	0.453577	221.519	0.434871	57.1483	0.431704	78.6803	0.480668	77.7211	0.456817	-2.94986	0.441275	21.6608
0.437204	367.525	0.45415	224.74	0.435332	59.1505	0.434036	81.4859	0.486605	79.8198	0.462414	-1.31948	0.445127	20.953
0.439269	374.806	0.459874	228.3	0.439191	61.4342	0.439584	83.8304	0.488986	81.8322	0.462968	0.520598	0.447426	20.1937
0.443053	381.744	0.460311	231.675	0.444899	63.7023	0.440119	85.1926	0.493048	83.8871	0.468575	2.84185	0.453154	19.5061
0.445376	388.239	0.465942	234.622	0.445458	65.7247	0.44385	85.5892	0.495336	85.9815	0.469211	5.38836	0.453552	19.0602
0.449282	394.369	0.46653	237.167	0.450968	67.7857	0.446196	85.4743	0.499295	87.7182	0.47305	7.52941	0.457425	18.5982
0.451561	400.114	0.470348	239.404	0.451594	69.9025	0.450015	84.9442	0.501642	88.8564	0.475411	8.65518	0.459679	17.9402
0.455467	405.495	0.4727	241.751	0.45363	71.9668	0.452333	83.8208	0.505787	89.2527	0.481148	8.38818	0.461725	17.2515
0.457717	410.915	0.476616	244.533	0.459188	74.4798	0.456589	82.2873	0.507959	88.5896	0.481654	6.82851	0.467443	16.7559
0.463464	416.57	0.478972	247.75	0.459752	77.8644	0.462035	80.4986	0.510087	86.5583	0.485613	4.38154	0.467943	16.4183
0.463916	422.404	0.482821	251.42	0.463599	81.73	0.462657	78.4533	0.514216	83.5982	0.491537	1.69687	0.473773	16.1204
0.467895	428.69	0.485182	255.895	0.465878	85.5302	0.466544	76.6769	0.516456	80.7014	0.492129	-0.450131	0.476208	15.6552
0.470159	435.231	0.489166	261.114	0.467948	89.1238	0.468842	75.7783	0.520557	78.3906	0.496103	-1.75027	0.482067	15.2871
0.474187	441.499	0.491454	266.82	0.471825	92.2753	0.470921	75.8981	0.522869	76.6331	0.49844	-2.2233	0.484511	15.4449
0.477335	447.315	0.495331	273.139	0.474172	94.7494	0.476601	77.0172	0.52698	75.167	0.502463	-2.02478	0.488534	15.8
0.47855	452.343	0.497751	280.305	0.478097	96.6572	0.477194	79.1544	0.529278	73.7357	0.504775	-1.43252	0.490812	16.3477
0.482519	456.382	0.503566	288.023	0.480357	98.0517	0.481105	81.8786	0.533368	72.0061	0.50874	-0.71041	0.496657	17.6815
0.484807	460.038	0.504062	295.872	0.484414	98.7416	0.483427	84.4414	0.535759	69.8783	0.51115	0.159449	0.49707	20.1203
0.490643	464.02	0.50997	303.533	0.486667	98.9592	0.487412	86.634	0.537921	68.0032	0.515144	1.19774	0.501074	23.4852
0.491148	468.26	0.510378	310.425	0.48867	99.3287	0.489739	88.457	0.543956	66.9736	0.51751	2.51569	0.503372	27.5494
0.495059	472.735	0.516286	316.167	0.492717	100.098	0.493907	89.8421	0.544364	66.7192	0.519672	4.33175	0.509309	32.3305
0.499446	477.787	0.516767	320.847	0.494908	101.315	0.496011	91.2361	0.550582	66.9091	0.525944	6.36278	0.509712	37.4168
0.501676	483.261	0.520828	324.544	0.498902	103.094	0.498095	92.9602	0.553041	67.6689	0.528194	8.00137	0.515703	42.2795
0.507691	488.642	0.523195	327.113	0.501229	104.899	0.500267	94.8642	0.557253	69.084	0.532289	8.8485	0.518152	46.4575
0.508051	493.846	0.527252	328.471	0.505218	106.109	0.506121	96.8629	0.5596	71.0188	0.534641	8.60463	0.52419	49.5864
0.512151	499.089	0.529569	329.147	0.507603	106.882	0.506564	99.0771	0.563841	73.3755	0.5407	7.0642	0.524589	51.6165
0.514474	504.233	0.533626	329.856	0.511723	107.418	0.510562	101.41	0.566139	76.23	0.541112	4.80239	0.530594	53.3168
0.518501	509.39	0.536055	330.817	0.51388	107.484	0.512972	103.883	0.568335	79.7946	0.545223	2.39415	0.531002	55.0603
0.520926	514.806	0.540078	331.898	0.517908	107.375	0.51507	106.577	0.572543	83.9284	0.549644	-0.123521	0.533164	56.742
0.523025	520.22	0.542469	332.983	0.520221	107.673	0.519064	109.314	0.574938	88.4192	0.551966	-2.39362	0.537318	57.8966
0.525177	525.37	0.54859	333.705	0.524365	108.331	0.521479	111.839	0.579262	93.1025	0.556082	-3.80725	0.539568	58.0473
0.531216	530.321	0.548984	333.893	0.526693	109.015	0.525555	114.252	0.581521	97.6214	0.558501	-4.43622	0.54567	57.3893
0.531629	534.965	0.553211	333.828	0.528825	109.771	0.527898	116.762	0.583703	101.997	0.564759	-4.64265	0.546064	56.5754
0.535725	538.914	0.55548	333.467	0.534655	110.516	0.534505	119.414	0.585981	106.386	0.567237	-4.49875	0.54825	55.8293
0.538071	541.771	0.561655	332.492	0.535166	110.787	0.536521	122.015	0.592302	110.757	0.571415	-3.95774	0.554299	55.1264
0.542192	543.383	0.56421	330.854	0.539256	110.749	0.541146	124.426	0.594819	115.135	0.573805	-3.42525	0.554712	54.4615
0.54465	544.088	0.57039	328.74	0.541642	111.008	0.542983	126.551	0.599094	119.516	0.580058	-2.85752	0.560897	53.6892
0.550748	544.404	0.572917	326.207	0.547705	111.785	0.547394	128.122	0.605746	123.441	0.582653	-2.06709	0.563408	52.7503
0.551121	544.725	0.577173	323.487	0.548065	113.114	0.549518	128.87	0.608229	126.763	0.58688	-0.962365	0.569564	52.1043
0.555353	545.295	0.579534	320.934	0.554085	115.323	0.555679	128.811	0.612665	129.77	0.589289	0.900156	0.569992	51.9114
0.557685	545.755	0.583727	318.58	0.554575	118.897	0.5582	128.177	0.614963	132.301	0.595436	3.28416	0.576255	52.3014
0.563836	546.067	0.586136	317.014	0.560687	123.683	0.564229	127.18	0.619379	134.46	0.595965	5.53282	0.578791	53.1011
0.564288	546.553	0.59033	317.08	0.56112	129.523	0.564749	125.951	0.621691	136.666	0.602199	7.35769	0.583134	53.4422
0.568476	547.276	0.592793	319.037	0.565327	135.962	0.570827	124.58	0.628216	138.869	0.602626	8.55922	0.585403	53.0241
0.574865	548.642	0.597054	322.503	0.56763	142.159	0.571337	123.161	0.630738	140.877	0.606892	8.81857	0.58963	52.1447
0.577455	551.268	0.599479	327.022	0.569817	147.624	0.575525	121.991	0.637346	142.742	0.60937	8.52116	0.591986	51.023
0.583727	555.263	0.603666	332.235	0.575943	152.468	0.577969	121.351	0.639834	144.599	0.613635	8.33612	0.598293	49.7814
0.584091	560.432	0.606149	337.979	0.576376	156.69	0.582235	121.293	0.64426	146.273	0.616075	8.5623	0.600858	48.4861
0.590301	567.234	0.610644	344.584	0.580627	160.249	0.584538	121.739	0.64665	147.284	0.620345	9.5305	0.605202	47.5725
0.590792	575.861	0.612839	352.063	0.582968	163.362	0.588833	122.935	0.651096	147.219	0.626957	11.0813	0.607577	47.2418
0.59717	585.598	0.617625	359.958	0.587152	165.952	0.591248	124.644	0.653491	146.158	0.629615	12.4633	0.613971	47.3453
0.599702	595.731	0.619573	368.103	0.589552	167.726	0.595426	126.401	0.660113	144.348	0.634085	13.2406	0.616502	47.7284
0.606125	605.954	0.624198	376.454	0.59392	168.641	0.598895	128.196	0.662668	142.341	0.636408	13.6418	0.623047	48.5626
0.608714	615.857	0.626317	385.244	0.596184	169.085	0.600095	130.26	0.669441	140.758	0.642811	13.7845	0.6255	50.0172
0.612975	625.296	0.631093	394.818	0.60043	169.418	0.604346	132.644	0.671909	140.069	0.643263	13.8036	0.629931	52.1146
0.615482	634.82	0.633148	404.789	0.602898	169.88	0.606785	135.55	0.676408	140.624	0.64764	13.8749	0.632293	54.5006
0.61985	644.265	0.637977	414.725	0.607373	170.778	0.611071	139.121	0.678833	142.194	0.650084	13.7949	0.636733	56.5965
0.622221	653.065	0.639901	424.731	0.609506	172.47	0.613563	143.168	0.683361	144.095	0.652387	13.4528	0.643424	58.3085
0.626535	660.798	0.647242	434.575	0.614947	174.942	0.617843	146.956	0.685844	145.997	0.658976	13.0398	0.645901	59.6614
0.629057	666.926	0.649002	443.836	0.616254	178.015	0.624353	149.878	0.692621	148.196	0.661618	12.3756	0.652504	60.8624
0.633449	671.03	0.65403	452.42	0.620943	181.599	0.6248	151.926	0.695167	150.951	0.66604	11.7742	0.655045	62.3148
0.635835	673.551	0.660706	459.83	0.622939	185.522	0.631209	153.221	0.699807	154.286	0.668503	11.696	0.659491	63.9006
0.640299	675.117	0.662755	465.64	0.630145	189.426	0.633881	153.789	0.702163	158.031	0.675004	12.0051	0.661934	65.5223
0.642695	676.345	0.669315	470.333	0.631923	193.237	0.636101	153.992	0.706862	161.994	0.675402	12.3169	0.666433	67.0775
0.644983	677.885	0.671987	474.541	0.639366	196.66	0.640484	154.415	0.709223	165.472	0.681951	12.4682	0.668751	68.3665
0.651494	679.526	0.676379	478.401	0.641033	199.305	0.642966	155.393	0.716127	167.952	0.682403	12.597	0.671122	69.4514
0.654146	680.719	0.678901	481.866	0.645376	201.283	0.647558	157.036	0.718648	169.51	0.686824	13.3835	0.677788	70.6283
0.658718	681.538	0.683419	484.827	0.647806	202.568	0.653961	159.321	0.723405	170.134	0.68936	15.4577	0.680348	72.1866
0.661094	681.999	0.685853	487.342	0.650094	203	0.654418	161.929	0.72579	170.022	0.693864	18.5723	0.684861	74.6232
0.665593	682.586	0.690435	490.152	0.654579	202.779	0.656668	164.452	0.732704	169.759	0.698611	22.3952	0.692116	77.9604
0.668008	683.906	0.692922	494.154	0.656964	202.459	0.661113	166.583	0.735298	169.405	0.705564	26.5125	0.694302	81.8783
0.672609	685.783	0.697397	500.075	0.661414	202.331	0.663572	168.22	0.739977	168.869	0.708124	30.6177	0.701026	86.3575
0.674931	688.224	0.699894	507.814	0.663824	202.588	0.668017	169.579	0.742474	168.491	0.712744	34.7387	0.70362	91.0383
0.679644	691.639	0.706531	517.195	0.670339	203.241	0.670529	170.785	0.747168	168.379	0.715164	38.8711	0.710393	95.355
0.681932	696.214	0.709242	527.996	0.67305	204.39	0.674926	171.738	0.749621	168.468	0.721932	42.9767	0.712998	99.0858
0.688671	702.121	0.713716	539.408	0.677516	206.061	0.677501	172.506	0.754387	168.457	0.724628	46.9449	0.717686	102.035
0.69127	709.271	0.716291	550.728	0.684283	208.062	0.682034	172.991	0.756793	167.601	0.72923	51.133	0.722443	104.336
0.695789	717.028	0.723201	561.237	0.686921	210.206	0.684468	173.4	0.761573	165.694	0.731766	55.4183	0.724814	106.321
0.698295	724.871	0.725732	570.43	0.693913	212.396	0.688938	173.549	0.764046	163.104	0.736357	59.3785	0.73215	107.978
0.70502	732.502	0.730498	578.169	0.696249	214.577	0.69143	173.303	0.768778	160.296	0.738951	63.1288	0.734322	108.876
0.707746	739.409	0.732883	584.346	0.699034	216.666	0.695949	173.209	0.771309	157.891	0.745807	66.7581	0.738991	108.915
0.71222	745.305	0.739793	589.399	0.705325	218.79	0.698402	173.68	0.776037	156.313	0.748469	70.3379	0.741483	108.069
0.7148	750.685	0.742392	593.845	0.707886	221.177	0.70296	174.763	0.778573	155.428	0.755801	74.2245	0.748557	106.394
0.721588	756.127	0.74916	598.117	0.712477	223.575	0.705462	176.867	0.783349	155.371	0.758104	78.5231	0.75101	104.144
0.72426	761.689	0.751934	603.062	0.714877	225.839	0.712317	180.274	0.785842	156.267	0.763371	82.8572	0.755777	101.717
0.729006	767.423	0.758838	608.952	0.721675	228.328	0.714882	184.627	0.790739	158.047	0.770634	86.7202	0.758201	99.3025
0.73145	772.98	0.761559	615.475	0.724347	231.055	0.721631	189.46	0.797847	161.212	0.772582	89.5152	0.762967	96.8066
0.73834	778.26	0.768419	622.723	0.726664	233.864	0.724356	194.491	0.800514	166.108	0.78074	90.932	0.765436	94.3992
0.740997	784.04	0.771242	631.111	0.73127	236.815	0.73109	199.433	0.807763	172.177	0.782275	91.1483	0.767855	92.2773
0.743407	791.241	0.775906	640.578	0.733753	239.734	0.733899	204.019	0.810338	178.856	0.789767	90.2964	0.774885	90.5864
0.750393	800.092	0.783106	650.783	0.738475	242.368	0.740759	208.401	0.812816	185.482	0.792055	88.7145	0.777519	89.8452
0.753066	810.388	0.785754	661.837	0.740963	244.907	0.743426	212.539	0.820201	191.543	0.796831	86.8936	0.78244	90.1556
0.757808	821.313	0.792833	673.611	0.745651	247.408	0.748061	216	0.822684	196.954	0.804002	85.1054	0.784782	91.4538
0.760281	831.901	0.795495	685.443	0.748047	249.805	0.750626	218.31	0.8276	201.697	0.806742	83.8534	0.789719	94.0698
0.765023	841.9	0.800354	696.514	0.752686	252.142	0.755237	219.404	0.830146	205.521	0.81198	83.3353	0.792119	97.8469
0.767505	851.415	0.807394	706.234	0.755242	254.114	0.757802	219.604	0.835291	207.902	0.814161	83.4321	0.797015	102.251
0.772271	860.522	0.810212	714.161	0.757642	255.386	0.762607	219.098	0.837585	208.731	0.82123	84.0031	0.799421	106.948
0.774818	869.258	0.817436	720.167	0.762243	256.211	0.767296	218.324	0.840077	208.239	0.824034	85.0774	0.804226	111.662
0.779594	877.286	0.820114	724.65	0.764809	257.073	0.769885	217.612	0.848827	206.475	0.829004	86.5851	0.806786	115.871
0.78209	883.962	0.824933	728.297	0.771746	258.137	0.774642	216.766	0.85012	203.734	0.831511	88.7881	0.811674	119.382
0.786828	889.155	0.832226	731.38	0.774433	259.522	0.777179	215.95	0.858569	200.863	0.838629	92.1084	0.814147	121.832
0.789452	893.277	0.834932	734.554	0.779126	261.362	0.78191	215.365	0.86009	198.702	0.841446	96.8025	0.81904	123.467
0.796506	896.467	0.839825	738.098	0.781706	263.752	0.784456	214.681	0.865876	197.551	0.848769	102.89	0.821512	124.952
0.799241	898.67	0.842463	741.716	0.786895	266.574	0.791463	213.799	0.867664	197.539	0.852573	109.712	0.828854	126.457
0.806388	900.029	0.848414	745.617	0.789023	269.659	0.794207	212.906	0.875744	198.808	0.856425	116.62	0.831395	127.923
0.809084	900.837	0.849944	749.887	0.793804	273.229	0.799032	212.242	0.877813	201.377	0.858952	122.662	0.836428	129.538
0.81404	901.766	0.854915	754.672	0.796306	277.572	0.801597	211.787	0.882905	205.011	0.864005	127.15	0.838877	131.152
0.816528	903.261	0.857388	760.389	0.801107	282.525	0.808701	211.809	0.885403	209.048	0.866526	129.766	0.843877	132.632
0.824651	905.239	0.862368	767.711	0.803604	287.941	0.811436	212.668	0.892958	212.835	0.874018	130.595	0.846325	134.286
0.826488	907.736	0.864948	777.65	0.806062	293.564	0.816231	214.205	0.895562	216.03	0.876608	130.448	0.851349	136.389
0.834927	910.836	0.872269	790.76	0.808526	299.284	0.818869	216.389	0.903194	218.673	0.881636	130.27	0.858782	139.23
0.83639	914.253	0.87501	807.123	0.815619	304.892	0.826064	218.994	0.905818	221.136	0.889138	130.469	0.861357	142.96
0.841792	918.04	0.877551	826.575	0.818398	310.079	0.828766	221.741	0.911089	223.602	0.891912	131.239	0.868942	147.275
0.849954	922.64	0.882516	848.099	0.823198	314.739	0.83121	224.815	0.913494	226.303	0.896868	132.104	0.871468	151.687
0.85147	928.263	0.885164	870.96	0.825778	318.86	0.838483	228.483	0.918776	229.248	0.899554	132.601	0.87654	155.932
0.857422	935.45	0.892549	894.736	0.830588	322.263	0.841209	232.748	0.921249	231.883	0.906988	132.61	0.879023	159.666
0.859006	944.865	0.895323	918.378	0.833231	324.785	0.843721	237.874	0.926384	233.764	0.909791	131.98	0.884265	162.262
0.864579	956.093	0.902898	940.543	0.838055	326.417	0.848579	244.052	0.928979	234.851	0.917313	130.767	0.889245	163.724
0.866615	968.315	0.905512	959.9	0.84065	327.495	0.851198	250.685	0.936727	235.274	0.920068	129.136	0.891694	164.256
0.875063	981.07	0.912999	976.239	0.843142	328.688	0.858495	256.736	0.939332	235.671	0.927685	127.084	0.896742	164.204
0.876686	993.505	0.915792	989.759	0.848083	330.434	0.861235	261.445	0.944589	236.557	0.930377	125.028	0.899351	164.1
0.885004	1004.93	0.923367	1000.34	0.850649	332.681	0.866279	264.612	0.947086	238.269	0.935731	123.402	0.90709	164.393
0.88685	1015.34	0.926083	1008.29	0.858131	335.571	0.868815	266.732	0.952416	241.484	0.938166	122.183	0.909549	165.024
0.892039	1024.65	0.928619	1013.91	0.860584	338.95	0.873834	268.557	0.954928	246.332	0.945657	121.663	0.914747	165.644
0.894546	1032.8	0.9363	1017.45	0.865574	342.441	0.876374	270.242	0.960321	252.373	0.948548	122.042	0.919912	165.892
0.90215	1039.94	0.939021	1019.53	0.868149	346.255	0.881355	271.963	0.962784	259.241	0.953708	123.058	0.922381	165.835
0.904778	1046	0.946673	1020.68	0.873143	350.502	0.883959	274.004	0.967992	266.135	0.961467	124.396	0.924955	165.67
0.910302	1050.87	0.949384	1021.58	0.87567	354.808	0.891455	276.09	0.970626	272.152	0.964217	126.421	0.930295	165.625
0.912508	1054.86	0.954554	1022.91	0.880684	359.081	0.894171	278.3	0.97857	276.99	0.972374	129.485	0.932666	165.886
0.917629	1058.54	0.962289	1025.34	0.88322	363.053	0.89919	280.486	0.981159	280.687	0.974794	133.91	0.938039	166.986
0.920214	1062.33	0.965038	1028.98	0.890634	366.156	0.901819	281.995	0.986591	283.174	0.980022	139.677	0.945565	169.014
0.925621	1066.42	0.972748	1033.42	0.893408	368.077	0.904369	282.84	0.989079	284.941	0.98266	146.232	0.948296	171.818
0.928012	1070.82	0.975503	1038.17	0.898462	368.848	0.912371	283.586	0.994534	286.195	0.987853	153.252	0.956031	175.153
0.930601	1075.42	0.983268	1042.96	0.905963	368.773	0.914616	284.578	0.997022	286.56	0.990555	160.522	0.958707	178.627
0.93836	1080.63	0.986037	1047.72	0.908737	368.101	0.919781	286.054	1.00235	285.827	0.995826	167.522	0.96411	181.838
0.941018	1086.69	0.993835	1052.43	0.913761	366.981	0.92238	288.082	1.00501	283.462	0.998513	173.429	0.966505	184.724
0.946211	1093.16	0.996662	1057.47	0.916341	365.773	0.92752	290.074	1.01321	279.434	1.0038	178.061	0.97182	187.012
0.948835	1099.7	1.00192	1063.23	0.924421	364.979	0.930115	291.356	1.01565	274.7	1.00648	181.474	0.974571	188.81
0.954077	1106.05	1.01007	1069.87	0.926665	365.104	0.935318	291.718	1.01834	270.174	1.00916	183.525	0.976975	190.722
0.956667	1111.86	1.01257	1077.47	0.931956	366.176	0.937927	291.098	1.02409	266.63	1.01453	184.143	0.982251	192.862
0.964465	1117.33	1.01786	1085.86	0.934381	367.844	0.943038	290.031	1.02632	264.6	1.0172	183.668	0.984841	195.312
0.967151	1122.93	1.02055	1094.71	0.942188	370.044	0.945701	289.301	1.03177	264.056	1.02515	182.312	0.992746	198.353
0.975129	1129.04	1.02841	1104.49	0.944787	372.917	0.951031	289.06	1.03433	264.407	1.02782	180.708	0.995457	201.744
0.977671	1135.83	1.03127	1115.21	0.952644	376.061	0.953543	289.499	1.03973	265.294	1.03572	179.451	1.00341	204.86
0.983068	1142.91	1.03661	1126.46	0.955141	379.385	0.95877	291.206	1.04233	266.745	1.03845	178.679	1.00613	207.119
0.985614	1149.79	1.04189	1138.13	0.960306	383.108	0.961403	294.163	1.05042	268.754	1.04111	178.771	1.01139	208.699
0.990944	1156.38	1.04456	1149.8	0.962924	387.145	0.969226	297.764	1.05292	271.272	1.0466	179.845	1.01407	209.691
0.993601	1163.14	1.04984	1161.14	0.968162	391.566	0.971816	301.486	1.06114	273.998	1.04916	181.848	1.01951	210.317
0.998966	1170.54	1.05251	1171.71	0.970775	396.708	0.977456	304.784	1.06365	276.541	1.05463	184.754	1.02201	211.154
1.00159	1178.72	1.05787	1180.86	0.976101	402.314	0.979754	307.533	1.07231	278.688	1.05714	187.872	1.02902	212.462
1.00949	1187.9	1.06603	1188.56	0.978622	408.165	0.987605	309.741	1.07426	280.277	1.06242	190.76	1.03004	214.208
1.01221	1197.93	1.06859	1194.96	0.986571	414.219	0.990336	311.599	1.0797	281.075	1.06514	193.444	1.03814	216.171
1.02022	1208.13	1.07387	1200.78	0.989155	420.486	0.995637	313.388	1.08221	281.068	1.07043	195.791	1.04076	218.069
1.02283	1218.31	1.07654	1206.77	0.994417	427.552	0.998304	315.327	1.08768	280.256	1.07309	197.579	1.04605	220.027
1.02824	1228.14	1.08188	1213.24	0.999825	435.699	1.00368	317.58	1.09019	278.605	1.07849	198.523	1.05418	222.275
1.03086	1237.13	1.08455	1220.89	1.00508	444.543	1.00625	320.028	1.09846	276.508	1.08112	198.723	1.05668	224.848
1.03902	1245.56	1.08983	1229.72	1.013	453.498	1.01151	322.372	1.10091	274.798	1.08904	198.43	1.0648	227.788
1.04153	1253.91	1.09245	1239.37	1.01567	462.072	1.01425	324.252	1.10636	274.387	1.09179	197.764	1.06737	231.013
1.04953	1262.4	1.10048	1249.27	1.0212	469.979	1.02229	325.633	1.10886	276.011	1.09706	196.883	1.07535	234.468
1.05215	1270.89	1.10317	1258.2	1.02365	476.765	1.02491	326.926	1.11431	279.94	1.10502	195.986	1.07803	237.98
1.05758	1279.24	1.11175	1265.44	1.02914	482.208	1.03283	328.836	1.12231	285.844	1.10775	195.531	1.08354	241.111
1.06015	1287.27	1.1138	1270.89	1.03164	486.2	1.03561	331.577	1.12481	293.371	1.11564	195.948	1.08604	243.605
1.06824	1295.06	1.11926	1274.59	1.03704	488.395	1.04344	335.137	1.13035	301.977	1.11837	197.395	1.09138	245.22
1.0708	1302.32	1.12715	1277.18	1.03965	489.058	1.04618	339.206	1.13285	310.855	1.12384	200.161	1.09401	245.883
1.07656	1308.6	1.12977	1279.73	1.04773	488.788	1.05151	343.156	1.13834	319.558	1.13166	204.599	1.09949	245.424
1.08157	1314.07	1.13786	1282.96	1.05032	487.875	1.05419	346.772	1.14083	327.784	1.13438	210.724	1.10194	243.956
1.08413	1318.81	1.14049	1287.56	1.05567	486.542	1.05967	350.224	1.1435	335.229	1.13966	218.041	1.10742	241.67
1.08957	1322.75	1.1484	1293.84	1.05829	484.952	1.06487	353.572	1.14618	341.72	1.14234	226.291	1.10998	238.667
1.09214	1326.13	1.15112	1301.42	1.06096	483.261	1.06754	356.692	1.15463	346.978	1.14772	234.966	1.1154	235.547
1.09758	1329.24	1.15908	1310.33	1.06627	481.871	1.07594	359.594	1.15684	350.474	1.15034	243.042	1.11791	232.951
1.10014	1332.33	1.16175	1321.13	1.06896	481.015	1.07821	361.99	1.16517	351.867	1.1557	249.975	1.12341	231.167
1.10561	1335.4	1.16708	1333.5	1.07435	480.383	1.08634	363.789	1.1675	351.401	1.15838	255.776	1.12596	230.125
1.11086	1338.22	1.1697	1346.93	1.07692	480.098	1.0889	365.305	1.17018	349.495	1.16653	260.042	1.13414	229.762
1.11893	1340.87	1.17518	1361.32	1.08548	480.322	1.09688	366.621	1.17576	346.568	1.16898	262.806	1.13652	230.489
1.12144	1342.96	1.18332	1376.37	1.08759	481.061	1.09949	367.943	1.17822	343.215	1.1771	264.304	1.14211	232.193
1.12791	1344.52	1.18571	1392.04	1.09299	482.494	1.10752	369.65	1.18366	339.696	1.17966	264.519	1.15082	234.593
1.12946	1345.75	1.19111	1407.98	1.09556	484.398	1.11019	371.555	1.19177	336.191	1.18233	263.759	1.15255	237.603
1.13478	1346.94	1.19372	1423.6	1.10109	486.195	1.11281	373.668	1.19411	332.978	1.18766	262.328	1.15812	240.952
1.1374	1348.86	1.19911	1438.49	1.10359	487.805	1.11815	376.051	1.19969	330.511	1.19588	260.739	1.16056	244.331
1.14568	1351.94	1.20173	1452.23	1.10929	489.481	1.12081	378.723	1.20779	329.405	1.19832	259.116	1.16868	247.427
1.14806	1356.41	1.20708	1464.52	1.11701	491.557	1.12604	381.61	1.21012	329.533	1.20379	257.079	1.17118	250.148
1.1562	1362.8	1.2097	1475.23	1.11957	494.62	1.12877	384.562	1.21847	330.444	1.2063	254.387	1.17658	252.854
1.15876	1371.25	1.21239	1484.4	1.12496	499.109	1.13419	387.491	1.22076	331.678	1.21164	250.778	1.1792	255.795
1.16421	1381.78	1.215	1492.62	1.12757	504.964	1.13681	390.707	1.22898	333.024	1.21425	246.674	1.18736	258.928
1.17222	1394.68	1.22053	1500.12	1.13572	512.091	1.14484	394.447	1.23138	334.02	1.21971	242.905	1.18987	262.195
1.17472	1409.74	1.22871	1507.4	1.13823	520.66	1.1474	399.016	1.23696	334.261	1.22226	239.734	1.19565	265.551
1.18282	1426.19	1.23098	1515.16	1.14371	530.272	1.15279	404.237	1.24226	333.746	1.22777	237.587	1.19782	269.225
1.18538	1443.19	1.23963	1523.51	1.14622	540.105	1.15541	409.115	1.24476	332.711	1.23307	236.564	1.206	273.174
1.19363	1460.08	1.24161	1532.39	1.15439	549.845	1.16079	412.869	1.25035	332.045	1.24112	236.453	1.2085	277.163
1.19602	1476.48	1.25	1541.51	1.15689	559.151	1.16341	415.07	1.25274	332.423	1.24363	237.453	1.21395	280.805
1.20147	1492.09	1.25232	1550.55	1.16228	567.69	1.16889	415.621	1.25819	333.816	1.25179	239.708	1.21652	283.676
1.20948	1506.22	1.25774	1559.26	1.16483	575.464	1.17425	414.9	1.26069	336.101	1.25424	242.846	1.22211	285.813
1.21198	1518.43	1.26036	1567.64	1.17025	581.963	1.17676	413.294	1.26642	338.89	1.2637	246.578	1.22444	287.561
1.22014	1528.46	1.26842	1575.44	1.17835	586.356	1.18477	411.047	1.2687	341.911	1.26487	250.748	1.23287	289.191
1.2227	1535.97	1.27098	1582.62	1.18085	588.618	1.18739	408.337	1.27409	344.942	1.27404	255.171	1.23515	290.591
1.22817	1541	1.27637	1589.04	1.18899	588.818	1.19545	405.399	1.28249	347.767	1.27552	260.109	1.23782	291.961
1.23062	1544.02	1.28457	1594.39	1.19149	587.247	1.198	402.768	1.2847	350.411	1.28099	265.381	1.24598	293.538
1.23891	1545.63	1.28696	1599.16	1.1996	584.754	1.20633	401.297	1.29017	352.688	1.28905	270.879	1.24843	295.093
1.2413	1546.62	1.29239	1603.59	1.2021	581.88	1.20871	401.088	1.29861	354.72	1.2915	276.498	1.25402	296.215
1.24668	1547.53	1.29495	1607.04	1.20793	578.834	1.21413	402.201	1.30067	357.15	1.29962	281.92	1.25647	296.994
1.24924	1548.84	1.30034	1608.99	1.21014	576.254	1.2167	404.755	1.30915	360.212	1.30212	286.486	1.26201	297.676
1.25478	1550.91	1.3029	1609.77	1.21573	574.564	1.22504	408.479	1.3113	363.746	1.30759	290.083	1.26445	298.317
1.25723	1553.83	1.31112	1610.07	1.21811	573.913	1.22737	413.181	1.3197	367.419	1.31015	292.98	1.27297	298.929
1.26271	1557.67	1.31352	1611.12	1.22357	574.456	1.23549	418.876	1.32202	370.492	1.3157	295.173	1.27513	299.78
1.26527	1562.32	1.32178	1613.79	1.22613	576.065	1.23799	425.034	1.32754	372.273	1.31814	297.278	1.28059	300.901
1.27344	1567.84	1.32423	1618.65	1.23431	578.453	1.24346	431.043	1.33572	372.811	1.32637	299.615	1.28309	302.654
1.27588	1574.17	1.32971	1625.88	1.23676	581.265	1.24597	436.226	1.33794	372.311	1.32881	302.152	1.29145	304.846
1.28412	1581.02	1.33798	1635.29	1.24501	584.328	1.2543	439.979	1.3435	371.409	1.33421	304.739	1.29372	306.821
1.28656	1588.63	1.34022	1646.54	1.2474	587.525	1.25669	442.412	1.34594	370.58	1.3423	307.06	1.29932	308.455
1.29269	1597.24	1.34573	1658.85	1.25293	590.898	1.26209	443.661	1.35451	370.196	1.3448	308.879	1.30176	309.539
1.29454	1607.15	1.34823	1671.35	1.25544	594.558	1.27014	443.986	1.35665	370.45	1.35296	310.297	1.30444	309.793
1.30292	1618.73	1.35368	1683.48	1.26112	598.07	1.27264	443.984	1.3622	371.265	1.35546	311.554	1.30995	309.137
1.30521	1631.71	1.35618	1694.68	1.2634	600.99	1.27531	443.859	1.36458	372.309	1.36374	312.734	1.31234	308.024
1.3107	1645.4	1.36447	1705.17	1.26885	603.422	1.28078	443.809	1.37314	373.508	1.36607	313.834	1.31796	307.133
1.31871	1658.99	1.36685	1715.31	1.27135	605.34	1.28323	443.742	1.37525	374.879	1.37153	314.65	1.32036	307.165
1.32121	1671.81	1.37525	1725.1	1.27714	607.09	1.28871	443.705	1.38087	376.634	1.37967	314.716	1.32591	308.177
1.3294	1683.59	1.37754	1734.16	1.27936	609.745	1.29128	443.942	1.3832	379.21	1.38206	314.279	1.32831	309.785
1.33186	1694.75	1.38294	1742.43	1.28501	613.922	1.29673	444.485	1.39177	382.422	1.3904	313.949	1.33664	311.549
1.34018	1705.44	1.39112	1750.29	1.28733	619.667	1.30486	445.378	1.39392	386.153	1.39272	313.633	1.33902	313.067
1.34253	1715.14	1.3935	1758.13	1.29293	626.778	1.30725	446.865	1.4024	390.581	1.39839	313.236	1.34737	314.288
1.34513	1723.57	1.40184	1766.72	1.29538	634.215	1.3156	448.847	1.40457	395.419	1.40369	313.004	1.34966	315.335
1.35081	1730.45	1.40417	1776.65	1.30372	640.899	1.31794	450.565	1.41031	400.502	1.40607	312.93	1.35518	316.083
1.35922	1735.54	1.41236	1788.34	1.306	646.486	1.32616	451.433	1.41252	405.304	1.41431	313.195	1.36056	316.54
1.36114	1739.25	1.41486	1802.01	1.31156	650.794	1.32861	451.568	1.41814	409.154	1.4167	313.658	1.36871	316.956
1.36755	1742.19	1.42032	1817.5	1.31401	654.328	1.3341	451.553	1.42052	411.657	1.42224	313.986	1.37098	317.264
1.36917	1744.82	1.42838	1834.2	1.31662	658.01	1.34217	452.218	1.42938	412.45	1.42468	314.404	1.37664	317.38
1.37186	1747.06	1.43077	1850.81	1.32495	662.006	1.34451	453.656	1.43118	411.949	1.43027	314.881	1.37897	318.045
1.37784	1748.98	1.43689	1865.9	1.32734	666.249	1.35274	455.794	1.43684	411.021	1.43272	315.6	1.38459	319.748
1.37984	1751.19	1.44451	1878.69	1.33287	671.008	1.35518	458.43	1.43917	410.128	1.43539	316.79	1.38698	321.978
1.3854	1754.05	1.44679	1889.22	1.33532	676.098	1.36347	460.954	1.44483	409.431	1.44084	318.596	1.39259	324.181
1.38779	1757.96	1.44945	1897.73	1.34359	681.171	1.36586	463.319	1.44718	408.613	1.44611	321.226	1.39493	325.981
1.3933	1762.81	1.45784	1904.52	1.34594	686.35	1.37137	465.897	1.45563	407.435	1.44867	324.519	1.40049	327.292
1.3958	1767.89	1.46008	1909.36	1.35428	691.701	1.37959	468.566	1.45778	405.615	1.45432	328.508	1.40288	327.985
1.40247	1772.78	1.46559	1912.28	1.35661	697.15	1.38183	471.232	1.46659	403.102	1.46224	333.032	1.41134	328.383
1.40668	1777.28	1.46809	1913.8	1.36221	702.858	1.38744	474.129	1.4685	400.256	1.46468	337.737	1.4136	328.853
1.40912	1781.41	1.47368	1914.6	1.36459	708.937	1.39537	477.591	1.47416	397.729	1.47364	342.515	1.42201	329.546
1.41467	1785.56	1.48182	1915.58	1.37014	715.235	1.39781	481.717	1.4825	395.831	1.47532	347.03	1.42424	330.811
1.41711	1790.25	1.48411	1917.38	1.37263	721.662	1.40646	486.365	1.48449	394.971	1.48077	350.836	1.42691	332.543
1.42261	1795.59	1.49251	1920.61	1.37819	727.989	1.40852	491.309	1.493	395.443	1.48901	353.967	1.42958	334.486
1.42506	1801.63	1.49472	1926.02	1.38063	733.747	1.41676	496.073	1.49511	397.181	1.49128	356.252	1.43225	336.206
1.43062	1808.16	1.5036	1933.85	1.38614	738.309	1.41915	500.212	1.50361	400.235	1.49967	357.823	1.44079	337.411
1.43302	1815.15	1.50535	1943.96	1.38864	741.305	1.42471	503.852	1.50576	404.248	1.50193	358.856	1.44288	338.403
1.43857	1822.93	1.511	1955.69	1.39131	742.846	1.4271	507.175	1.51142	408.876	1.50747	359.122	1.44854	339.343
1.44102	1831.85	1.5192	1968.32	1.39964	743.409	1.43549	510.586	1.51976	413.857	1.50991	358.968	1.45678	340.294
1.44719	1841.74	1.52137	1981.02	1.40192	743.655	1.43782	514.399	1.52176	418.707	1.51547	358.945	1.4589	341.731
1.44906	1852.32	1.52977	1993.42	1.41023	743.903	1.44044	518.791	1.52737	422.993	1.51792	359.126	1.46457	343.97
1.45454	1862.86	1.53198	2005.44	1.41257	744.407	1.44312	523.721	1.52971	426.821	1.52353	359.413	1.46984	347.17
1.45737	1872.68	1.54039	2016.94	1.41812	745.715	1.44863	528.917	1.53836	430.381	1.53169	359.577	1.47805	351.197
1.4597	1881.29	1.54261	2027.88	1.42051	748.097	1.45113	533.848	1.5404	433.705	1.53389	359.339	1.48014	355.137
1.46833	1888.25	1.54895	2038.46	1.42887	751.381	1.45941	537.615	1.54617	436.763	1.54233	358.768	1.48586	358.154
1.47038	1893.48	1.55064	2048.99	1.43114	755.231	1.46169	539.915	1.54838	439.172	1.54456	358.136	1.4941	360.043
1.4759	1897.58	1.55919	2059.52	1.43667	759.481	1.47007	540.969	1.55718	440.469	1.55302	357.173	1.49621	360.408
1.48418	1901.37	1.5613	2069.99	1.44532	764.161	1.4724	541.177	1.55908	440.615	1.55524	355.886	1.50177	359.49
1.48638	1905.1	1.56697	2079.8	1.44716	769.16	1.48099	541.034	1.56469	439.856	1.56359	354.414	1.51001	357.988
1.4948	1908.87	1.56931	2088.38	1.45277	773.943	1.48305	540.913	1.57342	438.992	1.56586	352.768	1.51216	356.538
1.49702	1913.09	1.57772	2095.36	1.45818	778.296	1.49155	541.326	1.57504	438.808	1.5714	351.429	1.52061	355.539
1.50559	1917.73	1.57992	2100.89	1.46051	782.326	1.49373	542.486	1.58075	439.686	1.57383	350.676	1.52282	355.267
1.5077	1922.8	1.58552	2105.23	1.46887	785.897	1.49934	544.185	1.58302	441.69	1.58221	350.542	1.5255	355.896
1.5134	1928.58	1.59383	2108.27	1.47113	789.08	1.50744	546.565	1.58872	444.73	1.5845	350.925	1.53402	357.421
1.52143	1935.23	1.59596	2110.5	1.47667	792.054	1.50971	549.461	1.59106	448.85	1.59005	351.555	1.53614	359.818
1.52364	1942.93	1.60441	2112.09	1.47918	795.097	1.51525	552.6	1.59973	453.519	1.5925	352.557	1.54177	362.577
1.53206	1951.68	1.60663	2113.43	1.48476	798.575	1.52059	556.063	1.60168	458.31	1.59806	354.28	1.54409	365.338
1.53434	1961.58	1.61522	2115.05	1.48715	802.615	1.52871	559.794	1.60735	462.887	1.60045	356.882	1.55036	368.287
1.54279	1972.44	1.61726	2117.08	1.49294	807.11	1.53099	563.61	1.60962	466.755	1.60312	360.687	1.55513	371.413
1.54497	1984.08	1.62285	2119.72	1.501	811.741	1.53361	567.69	1.61837	469.967	1.60884	365.478	1.56335	374.863
1.55059	1996.69	1.62523	2123.14	1.5031	816.583	1.54226	572.338	1.62028	472.77	1.61697	370.744	1.56544	378.914
1.55882	2010.1	1.62791	2127.49	1.50869	822.133	1.54435	577.438	1.62922	475.248	1.6192	376.046	1.57202	383.373
1.56096	2024.08	1.63633	2133.24	1.51702	828.831	1.55279	582.864	1.631	477.433	1.62766	380.692	1.57341	387.743
1.56722	2038.67	1.63861	2140.66	1.51912	837.093	1.55496	588.206	1.63673	479.078	1.62982	384.465	1.57909	391.494
1.56894	2053.77	1.64428	2149.7	1.52775	847.106	1.56058	593.132	1.64509	479.801	1.63882	387.118	1.58142	394.183
1.57783	2069.56	1.64656	2160.55	1.52975	858.543	1.56297	597.472	1.64695	479.873	1.64044	388.499	1.58704	395.312
1.58023	2086.14	1.65212	2173.29	1.53825	870.496	1.57136	600.991	1.65586	479.156	1.64615	389.046	1.58937	394.826
1.58541	2103.15	1.65451	2187.5	1.54042	881.559	1.57365	603.47	1.6576	477.488	1.64848	388.894	1.59508	392.966
1.59363	2120.58	1.65713	2202.53	1.54606	890.898	1.57917	604.581	1.66636	475.411	1.65408	388.332	1.5974	390.346
1.59554	2138.07	1.66364	2217.47	1.55417	898.208	1.58156	604.357	1.66831	473.591	1.65647	387.721	1.606	387.859
1.6042	2155.35	1.6682	2231.81	1.55644	903.374	1.58727	603.346	1.67393	472.512	1.66493	387.111	1.60807	385.752
1.60627	2171.53	1.67353	2245.26	1.56574	906.31	1.5896	601.983	1.68234	472.619	1.66708	386.702	1.61073	384.115
1.61193	2185.33	1.67587	2257.8	1.56707	907.109	1.59812	600.71	1.68421	473.923	1.67275	386.778	1.61651	383.57
1.61421	2196.19	1.68449	2270.21	1.57563	906.662	1.60029	599.8	1.69003	476.346	1.68096	387.451	1.61868	384.309
1.62082	2203.85	1.6865	2282.93	1.57768	905.696	1.60607	599.002	1.69224	479.75	1.68306	388.459	1.62797	385.738
1.6253	2208.19	1.69509	2296.18	1.58327	904.444	1.60825	598.348	1.69812	483.726	1.69166	389.498	1.62936	387.616
1.63334	2209.42	1.69712	2309.96	1.58571	903.249	1.61673	597.958	1.70022	488.173	1.69372	390.198	1.6352	389.528
1.63555	2208.65	1.70561	2323.68	1.59432	902.186	1.61893	598.044	1.70596	493.161	1.69939	390.181	1.64038	391.147
1.64119	2207.29	1.70784	2336.59	1.59638	901.529	1.62733	598.673	1.70818	498.288	1.70757	389.663	1.64271	392.795
1.64942	2206.27	1.71357	2348.06	1.605	901.917	1.62961	599.656	1.71396	503.44	1.70969	388.856	1.64837	394.711
1.65158	2206.28	1.72169	2357.41	1.607	903.514	1.63812	601.305	1.71619	508.485	1.71822	387.973	1.65072	397.337
1.65708	2207.58	1.72381	2364.49	1.60967	906.578	1.64022	604.033	1.72186	513.351	1.72038	387.082	1.65333	400.975
1.66535	2210.63	1.72943	2369.92	1.61529	911.296	1.64289	608.227	1.73027	517.666	1.72893	385.915	1.66203	405.035
1.6675	2215.75	1.73177	2374.06	1.61762	918.129	1.65142	614.254	1.73218	520.513	1.73104	384.424	1.664	408.458
1.67309	2222.78	1.73799	2377.63	1.6203	927.241	1.65352	621.832	1.74149	521.466	1.73655	382.556	1.66977	410.798
1.67548	2231.95	1.74572	2381.17	1.62601	937.964	1.66209	629.993	1.7429	520.38	1.74501	380.621	1.67198	411.97
1.67817	2243.03	1.74778	2384.96	1.62834	949.71	1.66417	637.774	1.74857	517.546	1.74702	379.436	1.68064	411.852
1.68378	2255.78	1.75328	2389.36	1.63403	961.938	1.67281	644.917	1.75084	513.685	1.75566	379.33	1.68265	410.952
1.68612	2270.44	1.75579	2394.55	1.63632	974.435	1.67487	650.979	1.75663	509.075	1.75764	380.365	1.69137	410
1.69178	2286.66	1.76438	2400.64	1.64193	987.263	1.68059	655.527	1.75879	504.241	1.76631	382.724	1.69332	409.209
1.69413	2303.28	1.76641	2407.78	1.64432	1000.47	1.68868	658.482	1.76461	499.79	1.76831	386.474	1.69904	408.987
1.70278	2319.15	1.77504	2416.3	1.65308	1014.1	1.69083	659.713	1.77293	496.048	1.77404	391.778	1.70126	409.617
1.70475	2332.85	1.77707	2426.71	1.65494	1028.08	1.6994	659.322	1.77481	493.621	1.78221	398.621	1.70697	410.712
1.71337	2343.86	1.77974	2439.18	1.66363	1042.37	1.70148	657.85	1.78376	492.886	1.78433	406.509	1.70924	411.86
1.71542	2352.65	1.78532	2453.05	1.66566	1056.89	1.71019	655.514	1.78544	493.478	1.79292	414.757	1.7154	412.631
1.72416	2359.94	1.7935	2467.47	1.67429	1070.82	1.71213	652.148	1.79436	495.179	1.79496	422.714	1.71729	412.642
1.72661	2366.81	1.79572	2481.42	1.6763	1083.73	1.71786	647.9	1.79611	497.88	1.80406	430.005	1.71996	412.198
1.73166	2373.64	1.80437	2493.96	1.68492	1095.08	1.72606	643.64	1.80193	501.408	1.80562	436.437	1.72563	411.786
1.73701	2380.6	1.80635	2504.59	1.68693	1104.09	1.7281	639.944	1.81035	505.775	1.81124	442.032	1.72791	411.782
1.73935	2387.7	1.81525	2513.15	1.69266	1110.48	1.73673	637.035	1.81212	510.873	1.81364	446.862	1.7366	412.833
1.74511	2394.48	1.817	2519.63	1.69487	1114.41	1.73881	635.28	1.81786	516.165	1.81925	451.206	1.73852	415.135
1.74738	2400.96	1.82264	2524.36	1.70053	1116.51	1.74456	634.456	1.82013	521.249	1.82164	455.286	1.74441	418.158
1.75006	2407.31	1.83167	2527.88	1.70291	1117.33	1.74679	634.405	1.82893	525.721	1.82733	458.938	1.7465	421.292
1.75888	2413.61	1.83298	2530.9	1.71185	1117.21	1.75252	635.471	1.83077	529.268	1.82959	461.655	1.75233	423.909
1.7607	2420.54	1.83901	2533.96	1.71356	1116.87	1.75479	637.67	1.83662	532.293	1.83828	462.959	1.75455	425.558
1.76638	2428.92	1.84861	2537.46	1.71929	1117.11	1.76035	640.986	1.83872	535.105	1.84026	462.622	1.76039	426.369
1.77469	2439.1	1.85763	2541.73	1.72151	1118.75	1.76274	645.132	1.84789	537.414	1.84595	460.931	1.76256	426.792
1.77667	2450.32	1.85969	2546.45	1.72718	1122.88	1.76845	649.868	1.84944	539.58	1.85428	458.143	1.77136	427.686
1.78529	2461.17	1.8623	2551.11	1.72951	1130.38	1.77083	655.043	1.85528	541.796	1.85623	454.764	1.77318	429.724
1.78738	2470.77	1.86797	2555.6	1.73523	1141.42	1.77644	660.081	1.8574	543.758	1.86196	451.058	1.77893	432.584
1.79001	2479.07	1.8703	2560.13	1.73755	1155.42	1.77876	664.554	1.86323	545.278	1.86418	446.935	1.7812	435.588
1.79891	2485.92	1.87608	2565.24	1.74632	1171.31	1.78439	667.806	1.86535	546.33	1.87298	442.669	1.78998	438.477
1.8007	2491.44	1.88145	2571.53	1.74822	1187.86	1.78671	669.544	1.87114	547.292	1.87483	438.304	1.79187	441.156
1.80933	2496.11	1.8836	2578.66	1.75383	1203.95	1.79529	669.948	1.87336	548.701	1.8806	434.234	1.80076	443.45
1.81131	2500.36	1.8895	2585.94	1.75622	1219.15	1.7974	669.318	1.88243	550.632	1.88894	430.999	1.8025	445.418
1.82027	2504.76	1.89467	2593.04	1.76183	1232.91	1.80612	668.518	1.88402	552.86	1.89089	428.636	1.80828	447.164
1.82661	2509.64	1.89695	2599.33	1.76418	1244.28	1.80803	667.938	1.88977	554.987	1.8935	427.451	1.8105	448.803
1.83345	2514.94	1.90273	2604.45	1.76684	1252.83	1.81686	668.006	1.89201	556.947	1.90226	427.731	1.8194	450.702
1.83529	2520.28	1.90496	2608.81	1.77619	1258.27	1.81869	669.202	1.90101	559.029	1.90412	429.243	1.82114	453.181
1.84176	2525.62	1.91376	2612.85	1.77749	1260.19	1.82747	671.693	1.9028	561.229	1.91302	431.891	1.83008	455.951
1.84335	2531.27	1.91556	2617.29	1.7832	1259.03	1.82932	675.308	1.90535	563.494	1.91484	435.603	1.83181	458.609
1.84915	2538.04	1.92145	2623.09	1.78548	1255.73	1.83831	679.825	1.91109	565.453	1.92059	439.95	1.83765	460.778
1.8513	2547.02	1.92361	2630.87	1.79144	1251.28	1.83999	684.596	1.9133	566.777	1.92287	444.619	1.83981	461.944
1.85713	2558.72	1.92943	2641.07	1.79349	1247.04	1.84576	688.997	1.92226	567.863	1.93148	449.466	1.84554	462.04
1.86537	2572.84	1.93159	2653.76	1.79926	1244.79	1.85401	693.458	1.92402	568.964	1.93343	454.107	1.84777	461.241
1.86726	2588.51	1.93732	2668.29	1.80145	1245.97	1.85601	698.67	1.92993	570.267	1.93917	458.586	1.85363	459.701
1.87604	2605.16	1.93955	2683.94	1.8073	1251.99	1.86463	704.734	1.93834	572.014	1.94144	462.845	1.85577	458.006
1.87794	2621.95	1.94538	2700.32	1.80945	1264.08	1.86663	711.376	1.93999	574.049	1.94733	466.634	1.86156	456.582
1.88676	2637.78	1.94756	2716.93	1.81517	1283.1	1.87533	717.875	1.94906	575.817	1.95562	469.977	1.86376	455.647
1.88857	2651.73	1.95323	2733.02	1.81749	1308.4	1.87725	723.469	1.95056	577.339	1.95746	472.672	1.8695	455.279
1.89433	2663.52	1.95551	2748.39	1.82331	1337.85	1.87993	727.829	1.95974	578.759	1.9663	474.865	1.87179	455.344
1.89975	2673.06	1.96446	2762.8	1.82547	1368.78	1.88261	730.691	1.96128	580.066	1.96808	476.96	1.87753	455.626
1.90831	2680.88	1.9668	2776.1	1.83131	1399.71	1.89139	731.927	1.96708	581.515	1.97387	479.17	1.87974	456.009
1.90992	2687.93	1.97198	2788.48	1.83961	1430.33	1.89334	731.836	1.97554	583.268	1.97609	481.665	1.88559	456.335
1.91561	2695.09	1.9742	2799.72	1.84136	1460.34	1.89595	730.708	1.97726	585.51	1.98184	484.316	1.88774	456.72
1.91788	2702.36	1.97993	2809.26	1.85033	1489.78	1.89862	728.996	1.98317	588.798	1.98406	486.567	1.89671	457.518
1.9236	2709.52	1.98221	2817.13	1.85207	1518.45	1.90806	727.147	1.9852	592.997	1.99283	488.204	1.8984	458.677
1.92588	2716.56	1.98788	2823.69	1.85783	1545.54	1.90925	725.341	1.99115	597.682	1.99472	488.968	1.90422	460.247
1.93159	2723.54	1.99016	2829.48	1.86617	1570.73	1.9182	724.098	1.99323	602.629	2.001	488.518	1.90967	462.488
1.93996	2730.18	1.99597	2834.94	1.86806	1594.04	1.91993	723.666	1.99907	607.278	2.00274	487.106	1.91801	465.557
1.94185	2736.45	1.99818	2840.32	1.87681	1615.85	1.92876	724.348	2.00122	611.267	2.0084	485.153	1.91973	469.262
1.95074	2742.81	2.00417	2845.78	1.87868	1636.47	1.9306	726.194	2.0103	614.363	2.01684	483.175	1.92874	473.179
1.95259	2749.93	2.01236	2851.58	1.88456	1655.87	1.93322	729.132	2.01186	616.401	2.0187	481.72	1.93036	477.025
1.96152	2757.68	2.01419	2858.25	1.89281	1674.05	1.93917	733.689	2.01452	617.943	2.02454	480.843	1.93614	480.303
1.96373	2765.81	2.02305	2866	1.8947	1691.58	1.94122	740.01	2.02043	619.51	2.02674	480.478	1.93834	482.787
1.96892	2774.36	2.02476	2874.48	1.9036	1709.33	1.94706	748.109	2.02882	621.356	2.03243	480.296	1.9442	484.573
1.97112	2783.23	2.03359	2883.35	1.90533	1727.57	1.94923	757.549	2.0305	623.926	2.03471	479.99	1.94638	485.735
1.97989	2792.37	2.03544	2892.13	1.91116	1745.2	1.95492	767.542	2.03955	627.195	2.04356	479.988	1.95522	486.34
1.98184	2801.72	2.04121	2900.84	1.91938	1761.05	1.96336	777.435	2.04122	630.745	2.04533	480.715	1.957	486.877
1.98756	2811.35	2.04962	2909.75	1.92129	1774.29	1.96523	786.485	2.05023	634.063	2.05422	482.526	1.96612	487.785
1.99616	2821.36	2.05151	2918.69	1.9303	1784.45	1.97108	794.099	2.05184	636.644	2.05607	485.766	1.96762	489.255
1.9978	2831.32	2.05723	2927.59	1.93195	1792.21	1.97955	799.806	2.05768	638.057	2.05864	490.044	1.97352	491.699
2.00373	2841.11	2.0594	2936.8	1.94092	1798.19	1.98115	803.408	2.06636	638.079	2.06459	494.887	1.97566	494.84
2.00576	2851.38	2.06578	2946.51	1.94265	1802.75	1.98998	805.093	2.06782	636.835	2.07303	499.791	1.98158	498.221
2.00844	2862.86	2.06741	2956.92	1.94854	1806.53	1.99183	804.753	2.07056	634.779	2.07465	503.964	1.98992	502.027
2.01743	2875.72	2.07318	2968.52	1.95066	1809.52	2.00062	802.152	2.07642	632.381	2.08054	507.062	1.99165	506.204
2.0191	2889.76	2.07544	2981.39	1.95664	1811.42	2.00249	797.398	2.07849	630.209	2.0826	508.948	1.99754	510.495
2.02483	2904.15	2.08426	2995.07	1.95861	1811.95	2.00824	791.391	2.0845	628.633	2.09178	509.839	1.99959	514.799
2.02711	2918	2.08605	3009.14	1.96451	1811.3	2.01675	785.383	2.0865	627.527	2.09328	510.262	2.00553	519.1
2.03592	2930.14	2.09483	3022.7	1.97303	1810.46	2.01847	780.5	2.09239	626.516	2.10224	510.584	2.00756	523.058
2.03772	2940.14	2.09672	3035.28	1.97464	1811.17	2.02753	777.633	2.10101	625.175	2.10394	511.038	2.01351	526.041
2.04664	2948.57	2.10251	3046.98	1.98371	1815.08	2.02909	777.175	2.10245	623.668	2.11308	511.71	2.01896	527.951
2.04844	2956.45	2.10467	3057.84	1.98581	1822.41	2.03822	779.26	2.10508	622.232	2.11463	512.532	2.02724	528.991
2.05737	2964.61	2.11049	3067.95	1.99432	1832.74	2.03981	783.595	2.11108	620.997	2.12035	513.294	2.02891	529.017
2.05909	2973.72	2.1127	3077.39	1.99593	1845.28	2.04556	789.847	2.11312	620.196	2.12886	513.871	2.03469	528.19
2.06488	2984.28	2.11852	3086	2.00176	1859.41	2.05089	797.364	2.11908	620.221	2.13054	513.906	2.03691	526.931
2.07074	2996.28	2.12069	3093.54	2.00392	1875.23	2.05307	805.739	2.12114	621.381	2.13688	513.073	2.04272	525.452
2.07884	3008.86	2.12953	3099.74	2.0129	1893.01	2.06211	814.566	2.12376	623.989	2.14494	511.939	2.04488	523.914
2.08034	3021.13	2.13137	3104.83	2.01457	1912.7	2.06373	823.327	2.12977	628.053	2.14662	511.344	2.04756	522.257
2.08635	3032.72	2.14042	3109.51	2.02035	1933.63	2.07308	831.551	2.13177	633.106	2.15546	511.609	2.05344	520.367
2.08838	3043.15	2.14199	3114.39	2.02257	1954.86	2.07439	838.951	2.141	638.748	2.15723	512.735	2.05555	518.699
2.09724	3052.05	2.1509	3119.79	2.02848	1975.85	2.08021	845.674	2.1424	644.301	2.16618	513.862	2.06151	517.493
2.09903	3059.39	2.15265	3126.28	2.03051	1996.43	2.08238	851.606	2.1484	648.99	2.16792	514.136	2.06356	517.029
2.10794	3065.67	2.16146	3133.92	2.03319	2015.73	2.08822	856.143	2.15695	652.489	2.17381	513.519	2.06623	517.654
2.10966	3071.4	2.1633	3143	2.03902	2032.36	2.09039	858.951	2.1584	655.214	2.18215	512.477	2.07212	518.975
2.11563	3076.55	2.16909	3153.62	2.04117	2044.83	2.10023	860.249	2.16447	657.933	2.18388	511.959	2.07423	520.375
2.12399	3081.33	2.17131	3165.44	2.05027	2052.62	2.10106	860.421	2.16636	661.134	2.19289	512.458	2.0833	521.561
2.12564	3085.88	2.1803	3178.17	2.05249	2056.71	2.11007	860.055	2.1756	664.81	2.1945	514.299	2.08488	522.698
2.13151	3090.11	2.18198	3191.47	2.05772	2058.59	2.11165	859.795	2.17704	668.752	2.20349	517.781	2.09388	523.663
2.13367	3094.03	2.18782	3205.11	2.05983	2060.13	2.11753	859.886	2.1831	672.571	2.20517	522.43	2.09555	524.435
2.14252	3098.22	2.18996	3218.79	2.06895	2062.58	2.12591	860.434	2.18507	675.95	2.21102	527.95	2.10176	525.018
2.14429	3103.5	2.19572	3232.4	2.07051	2066.61	2.12771	861.632	2.19421	678.19	2.21953	534.159	2.10354	525.654
2.15003	3110.5	2.198	3246.13	2.07641	2072.48	2.1368	863.356	2.19566	678.56	2.22121	540.828	2.11278	526.854
2.15881	3119.35	2.20434	3260.28	2.07849	2080.13	2.13832	865.234	2.20167	676.937	2.22716	548.114	2.11411	528.86
2.16028	3129.87	2.21226	3274.83	2.08743	2089.89	2.14734	867.285	2.20367	673.972	2.22915	555.912	2.12324	531.287
2.16928	3141.85	2.21391	3289.6	2.0892	2102.68	2.14897	869.938	2.21297	670.323	2.23831	563.808	2.12482	533.862
2.171	3154.59	2.21977	3303.75	2.09504	2118.73	2.15478	873.541	2.2143	666.938	2.23976	571.238	2.13097	536.268
2.17683	3167.17	2.22508	3316.35	2.10353	2137.44	2.15702	878.283	2.22031	664.819	2.249	577.654	2.13931	538.182
2.17894	3179.47	2.23343	3327.37	2.1051	2158.03	2.16614	884.156	2.22228	664.353	2.25048	582.766	2.14081	539.933
2.18793	3191.69	2.23526	3336.78	2.11134	2179.25	2.16763	891.044	2.23165	665.937	2.25968	586.569	2.15004	541.993
2.19014	3203.52	2.24099	3344.04	2.11956	2200.04	2.17353	898.974	2.23299	669.173	2.26114	589.478	2.15143	544.379
2.1988	3214.87	2.2494	3349.05	2.12118	2219.85	2.18204	907.289	2.23945	673.208	2.26707	591.547	2.15743	546.711
2.20022	3225.57	2.25118	3351.97	2.12696	2238.23	2.18367	915.346	2.24767	677.369	2.26913	592.801	2.16572	548.696
2.20609	3235.8	2.25692	3353.16	2.12908	2255.3	2.18961	922.774	2.24894	680.852	2.27825	593.026	2.16738	550.201
2.20826	3245.68	2.26552	3352.83	2.13811	2271.47	2.19483	929.41	2.25489	683.382	2.2797	592.002	2.17352	551.204
2.2141	3255.23	2.26722	3350.81	2.13976	2287.17	2.20346	935.335	2.25692	685.198	2.28565	590.383	2.1754	551.743
2.2162	3265.1	2.27314	3347.71	2.14622	2302.71	2.20495	940.612	2.26629	686.652	2.28774	588.615	2.18473	551.916
2.22294	3275.63	2.2752	3344.38	2.15417	2318.08	2.21085	945.197	2.26764	688.477	2.29711	586.422	2.18609	551.959
2.22616	3286.82	2.28114	3341.57	2.15727	2333.18	2.21291	949.179	2.27026	690.928	2.29845	583.674	2.19212	552.543
2.22694	3298.67	2.28314	3339.96	2.15838	2347.59	2.22202	952.986	2.27624	693.523	2.30491	580.415	2.19403	554.298
2.23271	3310.79	2.28899	3340.19	2.16745	2361.1	2.2236	956.82	2.28488	695.857	2.3064	576.785	2.20315	557.346
2.23492	3323.28	2.29116	3342.49	2.16907	2373.61	2.22943	960.74	2.28626	697.363	2.3123	573.32	2.2047	561.306
2.24085	3335.84	2.29697	3347.13	2.17805	2385.12	2.23793	964.993	2.28894	697.757	2.31435	570.673	2.214	565.165
2.24918	3347.91	2.30545	3354.28	2.17968	2396.07	2.23961	969.463	2.29495	697.227	2.32035	569.153	2.21539	568.273
2.25091	3359.64	2.30717	3364.17	2.1862	2406.3	2.24556	973.764	2.30356	696.149	2.32892	568.912	2.2214	570.685
2.25996	3370.56	2.31612	3377.24	2.19414	2415.84	2.24756	977.92	2.3049	695.398	2.33042	569.751	2.22336	573.054
2.26152	3380.07	2.31786	3393.51	2.1957	2424.48	2.25679	982.152	2.31101	696.117	2.3331	570.801	2.22939	575.831
2.27049	3388.32	2.32672	3412.23	2.2047	2431.96	2.25825	986.638	2.31975	699.171	2.33906	571.356	2.23781	579.073
2.27217	3395.53	2.32847	3432.74	2.20639	2438.15	2.26408	991.404	2.32086	704.678	2.34444	571.685	2.2394	582.479
2.27805	3402.17	2.3343	3454.59	2.21548	2442.66	2.26623	996.624	2.33026	711.876	2.34639	572.232	2.24871	585.726
2.28339	3408.75	2.33645	3476.97	2.217	2445.7	2.27214	1002.17	2.3315	719.785	2.35218	573.331	2.24999	588.548
2.29192	3415.38	2.34544	3499.32	2.22276	2448.11	2.27425	1007.51	2.34087	727.534	2.35475	575.379	2.25931	591.06
2.29346	3422.5	2.34717	3521.43	2.23135	2450.55	2.28329	1012.14	2.34223	734.212	2.36034	578.378	2.26068	592.992
2.29931	3430.62	2.35301	3543.11	2.23301	2453.65	2.28489	1015.27	2.34489	739.023	2.36231	581.949	2.26665	594.332
2.30146	3439.58	2.35507	3563.84	2.23886	2457.72	2.29395	1016.46	2.35083	741.826	2.37147	585.57	2.27529	595.722
2.31054	3449.46	2.36106	3582.94	2.24745	2462.63	2.29551	1015.93	2.35957	742.966	2.37304	588.678	2.27666	597.707
2.31212	3460.56	2.36308	3600.26	2.24899	2468.39	2.30146	1014.27	2.36084	742.863	2.37888	591.114	2.28586	600.701
2.31815	3472.69	2.36893	3615.76	2.25823	2475.03	2.31035	1012.12	2.36702	742.397	2.38098	593.329	2.2873	604.714
2.32016	3485.58	2.37107	3629.59	2.25961	2483.22	2.31152	1010.15	2.37231	741.949	2.387	595.903	2.29669	609.036
2.32935	3499.32	2.37709	3642.32	2.26884	2493.46	2.31736	1008.61	2.38098	741.283	2.38898	599.416	2.298	612.835
2.33078	3513.78	2.38237	3654.2	2.27033	2505.56	2.32281	1007.96	2.38221	740.009	2.3916	604.461	2.30396	615.566
2.33675	3529.13	2.38443	3665.41	2.27658	2519.65	2.33132	1008.51	2.38482	737.758	2.40094	611.097	2.3125	617.123
2.33873	3545.36	2.39099	3675.91	2.28494	2535.57	2.33277	1010.32	2.39426	734.442	2.40232	618.951	2.31398	617.806
2.34801	3562.52	2.39874	3685.57	2.28631	2552.47	2.33877	1013.55	2.3955	730.655	2.41151	627.417	2.32335	617.661
2.34944	3580.58	2.4004	3695.04	2.28893	2569.3	2.34081	1018.49	2.39811	727.54	2.41296	635.619	2.32463	616.831
2.35536	3598.85	2.40637	3704.76	2.29973	2585.25	2.35006	1025.2	2.40429	726.05	2.42223	642.525	2.33401	615.722
2.35742	3616.8	2.40834	3715.29	2.30555	2600.42	2.35146	1033.56	2.40963	726.59	2.42359	647.746	2.33531	614.838
2.3665	3634.13	2.41746	3727.33	2.30753	2615.34	2.35745	1043.75	2.41144	729.41	2.42956	651.201	2.33791	614.343
2.3681	3650.39	2.41907	3740.78	2.3135	2630.42	2.3594	1055.73	2.41769	734.146	2.43821	652.745	2.34737	614.025
2.37739	3665.41	2.42492	3755.34	2.31885	2646.04	2.36531	1069.21	2.41948	739.69	2.43957	652.906	2.34856	613.626
2.37919	3679.05	2.4335	3770.39	2.3209	2662.3	2.37481	1083.3	2.42208	745.068	2.44231	652.592	2.35793	612.763
2.38773	3691.4	2.43504	3784.85	2.32363	2679.46	2.37545	1096.85	2.42831	749.392	2.44917	652.433	2.35923	611.219
2.38944	3702.64	2.44089	3797.96	2.3296	2696.7	2.38454	1108.97	2.43015	752.411	2.45029	652.988	2.36532	609.664
2.39206	3712.53	2.44299	3809.12	2.33484	2712.97	2.3861	1119.41	2.43624	754.69	2.45961	653.69	2.37401	608.698
2.40113	3720.86	2.45211	3817.75	2.33686	2727.22	2.39199	1128.3	2.43804	756.632	2.46091	653.459	2.37523	608.523
2.40269	3727.61	2.45371	3823.51	2.34616	2738.81	2.40067	1135.61	2.44072	758.388	2.46688	652.181	2.3818	609.197
2.40894	3732.41	2.45952	3826.46	2.34754	2747.83	2.40206	1141.56	2.45044	760.03	2.47598	649.948	2.3832	610.507
2.4107	3734.97	2.46808	3826.74	2.35684	2754.82	2.40835	1146.66	2.45144	761.31	2.4769	646.924	2.38925	612.335
2.41668	3735.69	2.46969	3824.96	2.35821	2761.06	2.41664	1150.9	2.45413	762.206	2.47957	643.436	2.39117	614.197
2.41872	3734.91	2.47892	3822.29	2.36487	2767.4	2.41808	1153.89	2.46023	762.771	2.48554	640.044	2.39386	615.678
2.42461	3733.44	2.4803	3819.86	2.36959	2774.11	2.42403	1155.01	2.46208	762.845	2.49413	637.454	2.40004	616.666
2.42669	3732.63	2.48631	3818.26	2.37152	2781.49	2.42603	1154.15	2.47165	762.681	2.49555	635.66	2.40199	617.386
2.43572	3733.61	2.48829	3817.71	2.37419	2789.56	2.43216	1152.1	2.47269	762.846	2.50153	633.812	2.40454	618.317
2.43734	3737.35	2.49433	3818.46	2.38025	2797.92	2.43405	1149.59	2.47892	763.766	2.5035	631.391	2.41056	619.518
2.44329	3744.25	2.50294	3821.36	2.3888	2806.12	2.44322	1147.38	2.48072	765.609	2.51285	628.185	2.4125	620.749
2.44579	3754.22	2.50429	3826.65	2.3902	2814.15	2.44472	1145.82	2.48699	768.168	2.51416	624.429	2.42196	621.722
2.44797	3767.09	2.5135	3834.36	2.39609	2823.05	2.44729	1145.25	2.48876	771.031	2.52013	620.729	2.42314	621.937
2.45725	3782.22	2.51491	3844.38	2.39815	2833.67	2.45663	1146.09	2.49496	773.844	2.52882	618.131	2.43264	621.664
2.45866	3799.16	2.52083	3856.34	2.40412	2846.34	2.45802	1148.8	2.49667	776.503	2.5302	617.684	2.43387	621.221
2.46788	3817.7	2.5229	3869.86	2.41273	2861.08	2.46403	1153.16	2.50629	779.267	2.53966	619.907	2.44329	620.481
2.46932	3837.49	2.53203	3884.35	2.41413	2877.23	2.47262	1159.05	2.50736	782.158	2.54076	624.808	2.44448	619.791
2.47857	3858.57	2.53364	3899.03	2.42335	2893.78	2.47404	1166.48	2.51356	785.502	2.5504	632.117	2.45051	619.184
2.47994	3880.66	2.54283	3913.08	2.42486	2909.93	2.48332	1175.2	2.52236	789.615	2.55148	641.427	2.45944	618.594
2.48935	3903.34	2.54422	3925.64	2.43416	2925.11	2.48479	1184.93	2.52339	794.283	2.55756	651.362	2.46047	618.409
2.49062	3925.91	2.54694	3936.37	2.43547	2939.12	2.49066	1194.77	2.52953	799.414	2.55946	660.471	2.46989	618.853
2.49657	3947.59	2.55285	3945.27	2.44144	2951.65	2.49266	1204.29	2.53836	805.069	2.56894	667.845	2.47113	620.08
2.50541	3967.62	2.55488	3952.7	2.44999	2962.7	2.5019	1213.32	2.53932	810.815	2.57013	673.255	2.48072	622.382
2.50664	3985.61	2.56413	3959.4	2.45145	2973.02	2.50329	1221.77	2.54889	816.267	2.57616	677.202	2.48174	625.553
2.51577	4001.85	2.5656	3965.99	2.45755	2983.33	2.50596	1230.08	2.54994	821.354	2.58482	680.167	2.48782	629.287
2.51726	4016.82	2.57486	3972.96	2.45944	2994.54	2.51209	1238.59	2.55957	826.343	2.58612	682.429	2.49649	633.143
2.52638	4030.76	2.5762	3980.93	2.46589	3006.61	2.51395	1247.24	2.56163	831.81	2.59555	684.189	2.49772	636.9
2.52788	4044	2.58546	3990.47	2.47381	3018.76	2.52007	1256.07	2.56334	837.87	2.59678	685.076	2.50389	640.439
2.53383	4056.54	2.58682	4001.68	2.47541	3030.45	2.52859	1264.99	2.56948	843.992	2.6028	684.828	2.50911	643.641
2.54235	4068.29	2.59617	4014.3	2.4847	3041.56	2.52996	1274.15	2.57865	849.393	2.60474	683.86	2.51106	646.716
2.54397	4079.1	2.5975	4027.74	2.48603	3052.51	2.53599	1284.07	2.57932	853.481	2.6074	682.274	2.51378	649.69
2.55053	4088.72	2.60362	4041.15	2.48871	3063.33	2.54126	1294.84	2.58194	855.992	2.61342	680.121	2.52317	652.366
2.55863	4097.12	2.61201	4053.76	2.49465	3073.98	2.54989	1306.43	2.5882	857.337	2.6154	677.906	2.5244	654.86
2.55988	4104.02	2.61352	4065.09	2.50327	3084.05	2.55122	1318.52	2.597	857.994	2.62498	676.401	2.5338	657.323
2.56921	4109.6	2.62004	4075.19	2.50472	3093.09	2.55728	1330.58	2.59792	858.588	2.62606	675.971	2.53503	660.156
2.57056	4114.4	2.62476	4084.09	2.5106	3100.44	2.55924	1342.61	2.60418	860.248	2.63204	676.424	2.54114	663.764
2.57699	4118.69	2.63332	4092.24	2.51614	3105.48	2.56863	1354.46	2.61288	863.484	2.63404	677.407	2.5503	668.188
2.57854	4122.88	2.63482	4100.26	2.52468	3107.97	2.56991	1365.49	2.61391	867.987	2.64016	678.552	2.55104	673.207
2.58803	4127.22	2.64088	4108.17	2.52597	3108.17	2.57637	1375.42	2.62028	873.129	2.64205	679.269	2.55721	678.24
2.58918	4132.08	2.64938	4115.39	2.53202	3107.23	2.57793	1383.86	2.62893	877.978	2.64835	678.986	2.55899	682.594
2.59857	4138.38	2.65078	4121.59	2.54081	3106.53	2.58744	1390.58	2.62988	881.707	2.65673	677.565	2.56845	686.126
2.59985	4146.46	2.65678	4126.76	2.54203	3106.75	2.58849	1395.81	2.63621	883.905	2.65801	675.429	2.56967	689.218
2.60584	4156.53	2.65879	4131.48	2.54798	3108.38	2.59459	1399.85	2.63791	884.507	2.6607	673.129	2.57579	692.087
2.61449	4168.35	2.66475	4136.58	2.54998	3111.81	2.59657	1403.28	2.64411	883.783	2.66686	671.19	2.58458	694.813
2.6158	4181.58	2.66674	4142.97	2.55933	3117.1	2.60595	1406.89	2.64589	882.267	2.66868	670.351	2.58569	697.472
2.62523	4196.29	2.66941	4151.58	2.56061	3124.45	2.60723	1411.29	2.65221	880.606	2.67487	670.898	2.59531	699.677
2.6265	4212.34	2.67854	4162.45	2.56673	3132.94	2.61325	1416.67	2.6539	879.181	2.67665	672.64	2.59632	701.371
2.63577	4228.79	2.68012	4175.24	2.56865	3141.5	2.61519	1422.71	2.66039	877.77	2.68602	675.103	2.60594	702.884
2.63711	4244.22	2.68932	4190.02	2.57791	3150.02	2.62459	1428.48	2.66184	875.891	2.68733	678.121	2.60694	704.378
2.64304	4257.76	2.69077	4206.67	2.57929	3158.75	2.62586	1433.16	2.66836	873.504	2.69795	682.115	2.61322	705.928
2.65168	4269.2	2.69998	4225.35	2.58536	3168.44	2.63538	1436.3	2.66988	870.579	2.70069	687.164	2.62208	707.37
2.65313	4278.59	2.7014	4245.71	2.58731	3179.95	2.6365	1437.9	2.67256	867.362	2.70768	692.94	2.62296	708.66
2.66255	4286.53	2.70737	4266.83	2.59316	3192.94	2.64617	1438.18	2.67876	864.617	2.70868	698.797	2.63292	710.265
2.66381	4293.9	2.7094	4288.28	2.5987	3207.09	2.64717	1437.46	2.68769	863.286	2.71475	704.191	2.63363	712.106
2.66642	4301.24	2.71557	4309.95	2.60449	3222.06	2.65339	1436.51	2.68849	864.208	2.71669	708.852	2.63978	713.967
2.67594	4309.44	2.71739	4331.61	2.60592	3237.53	2.66202	1436.27	2.69479	867.383	2.72287	712.963	2.64159	715.771
2.67704	4319.3	2.72336	4352.85	2.612	3253.54	2.66313	1437.83	2.70009	872.275	2.72465	716.955	2.64787	717.048
2.68305	4331.46	2.72542	4373.29	2.61395	3270.44	2.66936	1442.07	2.70184	878.261	2.73404	721.11	2.64962	717.561
2.68507	4346.43	2.7349	4392.98	2.62326	3288.5	2.67108	1449.38	2.71162	884.418	2.73527	725.544	2.65582	717.496
2.69439	4363.76	2.73604	4411.8	2.62457	3307.52	2.68069	1459.78	2.7125	890.203	2.7415	730.088	2.6576	717.102
2.69575	4382.34	2.74201	4429.72	2.63381	3327.03	2.68181	1473.18	2.72227	895.417	2.74326	734.744	2.66721	717.031
2.70504	4401.04	2.74399	4446.85	2.63519	3346.5	2.69116	1489.13	2.72314	899.655	2.75118	738.995	2.66823	717.626
2.70641	4419.04	2.75351	4462.87	2.63787	3365.33	2.69243	1506.97	2.72581	902.976	2.75395	741.991	2.67785	719.359
2.71587	4435.88	2.7547	4477.79	2.64055	3382.88	2.7019	1526.04	2.72848	905.892	2.76108	743.856	2.6789	722.449
2.71704	4451.42	2.76401	4491.95	2.64992	3398.7	2.70429	1545.57	2.73899	908.592	2.76191	744.867	2.68158	726.242
2.72665	4466.02	2.76535	4505.11	2.65122	3412.37	2.70573	1564.7	2.74177	911.024	2.76806	745.186	2.6878	730.001
2.72769	4479.85	2.76803	4516.96	2.65388	3423.74	2.71535	1583.09	2.75173	913.073	2.76991	745.088	2.68956	733.014
2.73428	4493.1	2.77742	4527.03	2.65999	3433.2	2.71639	1600.72	2.75251	914.169	2.77259	744.721	2.69903	734.742
2.74279	4506.12	2.77864	4535.39	2.66189	3440.94	2.71908	1617.18	2.76239	913.858	2.78209	744.623	2.7002	735.439
2.74367	4518.85	2.78804	4542.78	2.67118	3447.17	2.72855	1632.37	2.76313	912.606	2.78326	744.907	2.70644	735.379
2.74982	4531.13	2.78982	4550.02	2.67252	3452.66	2.72971	1646.38	2.76943	910.853	2.7928	745.192	2.71578	735.036
2.75168	4543.31	2.79871	4557.86	2.67858	3457.92	2.73927	1659.34	2.77109	909.261	2.79388	745.523	2.7189	734.969
2.75781	4555.87	2.80001	4566.93	2.68718	3463.53	2.74037	1671.32	2.78109	908.741	2.80406	745.618	2.72512	735.183
2.75966	4569.2	2.806	4577.59	2.68853	3470.16	2.75013	1682.81	2.78178	909.646	2.80456	744.961	2.72682	735.814
2.76903	4583.59	2.81461	4589.63	2.69453	3477.82	2.75103	1694.35	2.7844	911.872	2.81074	743.652	2.73314	736.987
2.77032	4598.6	2.81595	4602.62	2.69648	3486.82	2.75729	1706.32	2.79071	915.3	2.8197	741.904	2.73487	738.018
2.77969	4613.55	2.82201	4616.41	2.70588	3497.39	2.76252	1719.3	2.79238	919.437	2.82052	740.444	2.74102	738.309
2.781	4628.07	2.83065	4630.61	2.70715	3509.74	2.77142	1733.27	2.80245	924.096	2.8267	740.219	2.74988	737.775
2.78708	4641.68	2.83196	4644.99	2.71322	3524.09	2.77236	1747.98	2.80306	929.133	2.83209	741.118	2.75082	736.609
2.79573	4654.08	2.84162	4658.98	2.7219	3539.86	2.77846	1762.48	2.80932	934.306	2.84083	742.663	2.75711	735.485
2.79698	4665.06	2.8426	4672.22	2.72318	3555.99	2.78032	1775.63	2.81101	939.562	2.84182	744.246	2.75877	734.894
2.80652	4674.71	2.85228	4684.91	2.73254	3572.15	2.78989	1786.78	2.82119	944.933	2.84805	745.312	2.76856	734.73
2.80764	4683.46	2.85327	4696.74	2.73385	3588.48	2.79103	1795.59	2.82171	950.518	2.84985	745.949	2.76951	734.782
2.81713	4692.12	2.85932	4707.39	2.74326	3605.18	2.79722	1802.18	2.82803	956.321	2.85605	746.934	2.77927	734.575
2.81832	4702.04	2.86785	4716.72	2.74448	3622.31	2.79901	1806.82	2.8297	962.261	2.85783	748.907	2.78013	733.762
2.82435	4714.42	2.86922	4724.75	2.75054	3639.8	2.80868	1809.45	2.83609	968.015	2.86761	752.205	2.79003	731.952
2.82626	4730.04	2.87882	4732.73	2.75662	3657.46	2.80963	1810.49	2.83772	973.157	2.86847	756.927	2.79074	728.979
2.8325	4748.32	2.87986	4741.74	2.76461	3675.07	2.81583	1811	2.84395	977.84	2.8782	762.607	2.79721	725.158
2.84106	4768.46	2.88931	4752.22	2.76578	3692.64	2.81764	1811.73	2.84567	982.548	2.87913	768.485	2.80588	721.317
2.84228	4789.87	2.89054	4763.96	2.77184	3710.08	2.82731	1813.11	2.85562	987.447	2.88182	773.471	2.80676	718.75
2.85188	4811.89	2.8967	4776.84	2.77373	3727.14	2.82829	1815.85	2.85629	992.615	2.89154	776.919	2.8131	718.506
2.85291	4833.75	2.90534	4791.83	2.78325	3743.35	2.83795	1820.72	2.86257	998.058	2.89247	778.739	2.81478	720.921
2.86248	4855.05	2.90654	4809.35	2.78435	3758.34	2.83899	1828.48	2.86427	1003.56	2.90202	779.027	2.82468	725.852
2.86353	4875.68	2.91591	4828.99	2.79059	3772.03	2.8485	1839.47	2.87417	1008.51	2.90312	778.41	2.82541	732.577
2.86971	4896	2.91719	4849.83	2.79239	3785.12	2.84956	1853.98	2.87498	1012.51	2.90935	777.421	2.83168	740.119
2.87832	4916.21	2.92664	4870.31	2.80199	3798.42	2.85576	1872.02	2.88116	1015.04	2.91107	776.221	2.83342	747.686
2.87954	4936.44	2.92782	4889.58	2.8031	3812.07	2.85756	1892.58	2.88293	1016.18	2.92169	775.121	2.84314	754.799
2.88573	4956.71	2.93403	4907.06	2.81277	3825.94	2.86441	1914.79	2.88943	1016.58	2.92438	774.188	2.84414	760.932
2.88818	4976.77	2.94273	4922.26	2.81372	3839.53	2.86919	1937.54	2.89094	1016.61	2.93434	773.422	2.85032	765.863
2.89391	4996.9	2.9438	4934.65	2.81999	3852.43	2.87097	1959.58	2.89738	1016.75	2.9351	773.047	2.85922	769.602
2.89557	5016.85	2.95043	4943.95	2.82851	3864.75	2.87708	1980.75	2.89892	1017.07	2.93772	772.585	2.86004	772.318
2.9052	5036.45	2.95853	4950.4	2.82971	3876.72	2.87892	2001.63	2.9093	1017.16	2.94388	771.911	2.86995	774.523
2.90614	5055.92	2.95978	4954.2	2.83575	3888.27	2.88511	2023	2.9123	1016.85	2.94572	771.324	2.87067	776.349
2.91237	5075.25	2.96925	4955.8	2.8377	3899.45	2.89422	2045.47	2.92225	1015.96	2.95546	771.128	2.88058	777.462
2.91424	5094.13	2.97041	4955.77	2.84386	3910.29	2.89553	2069.19	2.92292	1014.52	2.95634	771.923	2.88146	777.603
2.91687	5112.46	2.97992	4954.53	2.84571	3921.09	2.90106	2093.76	2.93298	1012.92	2.96602	774.024	2.88759	777.097
2.92306	5129.74	2.98112	4953.01	2.85183	3931.88	2.91009	2118.39	2.93356	1011.7	2.96705	777.165	2.88936	776.47
2.92488	5145.43	2.9872	4952	2.85366	3942.35	2.91091	2141.93	2.94363	1011.25	2.96974	780.827	2.8956	776.069
2.93439	5158.37	2.99585	4952.78	2.86327	3952.75	2.92076	2163.55	2.94428	1011.66	2.97587	784.879	2.89737	775.962
2.93551	5168	2.99711	4956.67	2.86435	3963.15	2.92153	2183.27	2.95056	1013.33	2.9777	789.14	2.9071	776.084
2.94166	5173.8	3.00695	4963.92	2.87383	3973.31	2.92773	2201.91	2.95223	1016.45	2.98798	793.428	2.90799	776.531
2.95036	5175.97	3.00773	4974.76	2.87496	3983.16	2.92948	2220.59	2.96246	1020.69	2.99104	798.062	2.91773	777.782
2.9515	5175.81	3.01724	4989.1	2.88103	3991.97	2.93932	2239.29	2.96552	1025.32	2.9975	803.671	2.91866	780.071
2.96104	5175.03	3.01843	5007.1	2.88297	3999.3	2.94083	2258.06	2.97203	1029.55	2.99896	810.481	2.92506	782.761
2.96214	5175.21	3.02446	5029.56	2.89259	4005.64	2.95009	2277.33	2.97356	1033.54	3.00868	818.35	2.93387	785.219
2.97165	5177	3.03334	5056.41	2.89358	4011.18	2.95084	2297.18	2.98375	1037.85	3.00968	826.87	2.93464	787.374
2.97278	5180.94	3.03442	5086.65	2.8997	4016.21	2.95701	2316.33	2.98688	1042.53	3.01985	835.207	2.94436	789.721
2.98222	5187.26	3.04416	5119.14	2.9016	4020.43	2.96602	2333.78	2.99329	1047.38	3.02302	842.749	2.94526	792.911
2.9834	5195.93	3.04504	5153.27	2.9111	4023.46	2.9668	2350.18	2.99484	1052.14	3.03276	849.367	2.95149	796.671
2.98956	5206.63	3.05444	5188.86	2.91227	4025.46	2.97314	2366.98	3.00496	1056.43	3.03364	854.511	2.9533	800.615
2.99836	5218.65	3.0557	5225.21	2.91845	4027.04	2.98187	2385.87	3.00551	1060.03	3.04332	857.967	2.95955	804.706
2.99941	5231.31	3.06173	5261.3	2.92029	4029.16	2.98282	2407.77	3.01559	1062.75	3.04432	859.78	2.96868	808.629
3.00896	5244.37	3.06369	5296.2	2.93052	4033.45	2.99253	2432.81	3.01617	1064.64	3.047	859.653	2.96928	812.608
3.01003	5257.35	3.07323	5329.26	2.93352	4041.05	2.99349	2460.54	3.02269	1066.1	3.05321	858.016	2.97566	816.778
3.01959	5270.36	3.07442	5360.44	2.93982	4052.35	3.00034	2490.07	3.03171	1067.89	3.05495	855.973	2.97723	820.77
3.02071	5283.58	3.07698	5389.6	2.94161	4066.94	3.00145	2520.53	3.03482	1070.53	3.06485	854.199	2.98352	824.362
3.02682	5296.61	3.08649	5416.34	2.94842	4083.48	3.01134	2550.66	3.04122	1074.27	3.06562	853.026	2.99259	827.372
3.03562	5309.08	3.08773	5440.22	2.9496	4100.59	3.01698	2579.93	3.04277	1079.17	3.07203	852.298	2.99324	829.782
3.03673	5320.38	3.0945	5461.5	2.9592	4117.53	3.02728	2608.55	3.04917	1084.83	3.0736	851.491	2.99949	831.87
3.04284	5330.73	3.09927	5480.56	2.96027	4134.5	3.02809	2636.07	3.05076	1090.81	3.07998	850.61	3.00121	833.551
3.05152	5340.27	3.10101	5497.26	2.96288	4151.72	3.03426	2661.94	3.05723	1096.54	3.08157	849.509	3.00779	834.721
3.05268	5349.1	3.11054	5511.84	2.96909	4169.09	3.0361	2685.75	3.05879	1101.47	3.08798	847.865	3.00922	835.371
3.06247	5357.6	3.11168	5524.03	2.97089	4185.96	3.04588	2708.16	3.06146	1105.34	3.0896	845.643	3.01548	835.463
3.06335	5366.17	3.11788	5533.6	2.98047	4201.45	3.04672	2730.42	3.0723	1107.69	3.09951	842.545	3.02456	835.548
3.06949	5375.36	3.12313	5540.87	2.98155	4215.32	3.05668	2752.52	3.07474	1108.44	3.10029	838.676	3.0252	835.72
3.07139	5385.51	3.12498	5546.11	2.98423	4227.63	3.05745	2773.56	3.08126	1107.74	3.10289	834.622	3.03157	835.849
3.08105	5396.46	3.13465	5550.05	2.98692	4238.8	3.06723	2792.69	3.08278	1105.69	3.10912	831.026	3.03323	835.996
3.082	5407.46	3.13565	5553.52	2.99669	4249.18	3.06858	2810.04	3.08933	1102.56	3.11795	828.207	3.04337	836.176
3.08879	5416.93	3.14172	5556.71	2.99749	4259.16	3.07809	2826.93	3.09076	1098.54	3.1189	826.364	3.04386	836.607
3.09685	5424.58	3.14366	5559.95	3.00727	4269.56	3.07869	2844.2	3.09721	1094.11	3.12158	825.734	3.05065	837.169
3.09798	5430.65	3.15345	5563.44	3.00815	4281.29	3.0851	2862.03	3.10623	1090.08	3.13148	826.449	3.05917	837.465
3.10769	5435.35	3.15428	5567.13	3.01451	4295.42	3.09032	2881.07	3.10673	1087.74	3.13221	828.168	3.05983	837.492
3.10865	5438.75	3.16408	5571.18	3.01613	4312.53	3.09925	2901.02	3.1133	1088.15	3.13899	830.641	3.06251	837.33
3.11813	5440.73	3.16492	5575.84	3.02234	4331.82	3.10007	2920.4	3.12219	1091.41	3.14728	833.794	3.06889	837.198
3.11925	5442.18	3.17135	5581.65	3.0312	4351.96	3.10628	2936.79	3.12272	1097.05	3.14817	837.716	3.07796	837.529
3.12893	5444.43	3.17297	5589.17	3.03218	4371.78	3.10801	2948.87	3.12942	1104.3	3.15456	843.218	3.07852	838.136
3.12994	5449.02	3.17914	5598.57	3.03843	4390	3.11474	2956.49	3.13076	1112.4	3.15622	850.752	3.08847	838.624
3.13623	5457.08	3.18092	5609.91	3.04715	4405.75	3.11969	2959.82	3.13726	1120.23	3.16252	859.583	3.08914	839.334
3.14473	5468.73	3.19065	5622.85	3.04815	4418.84	3.12853	2959.46	3.13871	1127.25	3.16419	868.812	3.0992	840.619
3.14596	5484.04	3.19159	5637.33	3.05449	4430.07	3.12934	2956.06	3.149	1133.47	3.17409	877.447	3.09984	842.432
3.15202	5502.66	3.20127	5652.93	3.05613	4441.14	3.13907	2951.18	3.152	1139.43	3.17481	884.87	3.10615	844.99
3.16114	5524.18	3.20224	5668.97	3.06244	4453.1	3.13999	2946.73	3.16225	1145.88	3.18465	891.043	3.11527	848.567
3.16197	5548.82	3.20845	5684.65	3.06411	4465.68	3.14623	2944.23	3.16569	1152.84	3.18549	895.727	3.11589	853.35
3.17154	5575.86	3.21721	5699.03	3.07028	4477.85	3.15506	2945.05	3.17174	1160.04	3.19562	898.882	3.12231	859.367
3.17256	5604.09	3.21824	5711.57	3.07935	4488.9	3.15595	2950.09	3.17331	1167.34	3.19616	900.744	3.12379	865.832
3.18221	5632.4	3.22454	5722.51	3.08013	4498.68	3.16579	2960.24	3.18365	1174.8	3.20593	901.651	3.13018	871.773
3.18322	5659.83	3.23326	5732.23	3.08993	4508.04	3.16661	2975.45	3.1866	1182.6	3.20678	902.022	3.1318	876.718
3.18939	5685.65	3.2342	5741.01	3.09078	4518.02	3.17633	2995.24	3.19699	1191.17	3.21315	902.184	3.14187	880.382
3.19818	5708.79	3.24382	5748.93	3.09699	4528.95	3.17731	3019.48	3.19997	1200.94	3.21475	902.068	3.14245	883.073
3.19919	5728.58	3.24486	5756.65	3.09876	4540.97	3.18715	3048.18	3.20635	1212.49	3.22485	901.211	3.14508	885.225
3.20897	5744.81	3.25464	5764.68	3.10911	4554.21	3.18793	3082	3.21563	1226.02	3.22543	899.337	3.15142	887.059
3.20988	5757.88	3.2555	5773.76	3.11266	4568.7	3.19415	3120.36	3.22058	1241.19	3.23176	896.169	3.1531	888.758
3.21971	5768.57	3.26174	5784.9	3.11843	4584.34	3.203	3160.67	3.22513	1257.32	3.24075	892.215	3.15951	889.9
3.22054	5777.6	3.27058	5798.58	3.12005	4600.62	3.20393	3199.93	3.22658	1273.17	3.24143	888.236	3.16105	890.506
3.22671	5785.84	3.27146	5815.33	3.12641	4616.79	3.21084	3235.94	3.23688	1287.37	3.24791	884.488	3.16378	890.896
3.23567	5794.02	3.28119	5835.45	3.12809	4632.1	3.21894	3268.22	3.23991	1299	3.25684	881.034	3.17412	890.99
3.23725	5802.81	3.28212	5858.46	3.13441	4646.13	3.21991	3297.24	3.24643	1308	3.2574	877.764	3.1771	890.764
3.24313	5813.45	3.28831	5883.6	3.13601	4658.79	3.22959	3323.01	3.24794	1315.06	3.26747	874.613	3.17972	890.486
3.25173	5826.62	3.29411	5909.9	3.14584	4670.04	3.23053	3345.69	3.25818	1320.88	3.26805	871.976	3.18997	890.736
3.25255	5842.51	3.29894	5936.47	3.14671	4679.88	3.24054	3365.3	3.26117	1326.6	3.27796	870.302	3.19309	891.986
3.26216	5861.18	3.30767	5962.86	3.153	4688.17	3.24119	3382.17	3.27158	1332.92	3.2787	870.223	3.19957	893.782
3.2632	5882.51	3.30878	5988.33	3.16172	4694.73	3.24738	3396.78	3.27456	1339.66	3.28517	872.02	3.2086	895.868
3.27293	5906.47	3.31851	6012.12	3.16267	4699.28	3.25657	3409.73	3.27724	1346.52	3.2941	875.679	3.21168	898.012
3.27383	5932.41	3.31944	6033.19	3.16895	4701.83	3.25717	3421.53	3.28375	1352.57	3.29465	881.375	3.21442	899.709
3.27998	5959.63	3.32905	6051.05	3.17792	4702.48	3.26696	3432.19	3.28521	1357.1	3.30519	889.002	3.22079	900.701
3.28544	5986.79	3.33014	6066.14	3.17869	4701.97	3.26779	3441.39	3.2955	1359.72	3.30806	897.993	3.22234	901.069
3.28713	6012.36	3.33626	6079.04	3.18835	4701.54	3.27781	3449.11	3.29849	1361.01	3.3183	908.34	3.22885	901.05
3.29703	6035.27	3.33809	6091.05	3.1893	4702.82	3.2785	3455.86	3.30883	1361.84	3.32136	919.853	3.23035	901.391
3.29785	6054.37	3.34777	6103.11	3.1992	4707.01	3.28493	3462.56	3.31182	1363.41	3.32773	932.045	3.23677	903.09
3.30775	6069.4	3.34872	6116.01	3.19993	4714.04	3.29371	3469.55	3.32242	1366.43	3.32931	944.116	3.23831	906.57
3.30853	6081.11	3.35517	6130.31	3.20626	4723	3.29449	3477.27	3.3252	1370.72	3.33937	954.822	3.24853	911.597
3.31831	6090.09	3.36362	6145.82	3.20797	4733.4	3.3045	3486.59	3.33166	1375.75	3.33995	963.554	3.25168	917.201
3.31909	6097.3	3.36473	6162.55	3.21422	4745.45	3.30511	3498.35	3.33315	1380.36	3.34661	969.67	3.26169	922.303
3.32904	6103.5	3.3709	6180.43	3.21595	4759.66	3.31151	3513.74	3.34349	1383.89	3.34805	972.939	3.26228	926.426
3.32976	6109.69	3.37964	6198.52	3.22573	4776.81	3.32024	3533.37	3.34645	1386.44	3.35451	973.54	3.27262	930.065
3.33601	6116.23	3.38074	6215.66	3.22662	4796.85	3.32113	3557.27	3.35295	1388.74	3.35595	971.845	3.27563	934.095
3.34501	6122.85	3.3902	6230.39	3.23675	4819.05	3.33126	3584.85	3.36218	1391.88	3.36248	968.731	3.28591	939.157
3.34573	6129.74	3.3914	6242.2	3.23725	4842.64	3.33181	3615.17	3.36518	1396.72	3.36397	964.728	3.28894	945.41
3.35552	6137.47	3.40094	6251.6	3.24353	4866.64	3.33806	3647.56	3.37167	1403.52	3.37402	960.584	3.29925	952.543
3.35641	6146.69	3.40206	6259.67	3.25257	4890	3.34694	3680.78	3.38092	1411.81	3.3746	956.798	3.30226	959.526
3.3662	6157.67	3.40811	6267.82	3.25327	4912.29	3.34779	3713.76	3.38377	1420.36	3.38466	953.956	3.30884	964.959
3.36707	6170.31	3.41411	6276.94	3.25955	4933.45	3.35472	3745.75	3.38645	1428.02	3.38532	952.328	3.31027	968.078
3.37342	6184.61	3.42224	6287.49	3.26845	4953.82	3.3594	3776.25	3.39705	1434.27	3.39544	951.942	3.3204	968.945
3.38234	6200.06	3.42412	6299.87	3.26928	4973.61	3.36467	3805.44	3.39977	1439.38	3.39593	952.517	3.32358	967.698
3.38305	6215.97	3.42598	6314.21	3.27964	4992.76	3.36646	3833.34	3.40684	1444.2	3.406	953.977	3.3262	964.873
3.38943	6231.7	3.43559	6330.96	3.28256	5010.89	3.37619	3859.39	3.40779	1449.35	3.40656	956.508	3.3365	961.554
3.39813	6246.56	3.43664	6350.55	3.28965	5027.43	3.37708	3883.05	3.4144	1455.54	3.41301	960.142	3.33958	958.823
3.39904	6260.28	3.44282	6372.87	3.29419	5041.78	3.38703	3903.73	3.41573	1463.47	3.42204	964.854	3.34599	957.301
3.40911	6272.99	3.45149	6397.57	3.29587	5053.47	3.38772	3921.46	3.42622	1473.05	3.42258	970.369	3.34753	956.767
3.4097	6285.44	3.45267	6423.35	3.30582	5062.66	3.39399	3936.43	3.42908	1483.52	3.43281	975.68	3.35786	956.887
3.41993	6298.89	3.46212	6449.02	3.30653	5069.75	3.40287	3949.2	3.4357	1494.05	3.43587	979.745	3.36083	956.756
3.42354	6314.12	3.4633	6473.89	3.31295	5075.35	3.40372	3960.11	3.44089	1503.93	3.4461	981.974	3.37115	955.553
3.42566	6331.9	3.47296	6497.42	3.32161	5080.4	3.41363	3969.61	3.44636	1513	3.44923	982.361	3.37418	953.009
3.43533	6352.25	3.47396	6519.29	3.32255	5086.42	3.41434	3978.16	3.44772	1521.25	3.45942	980.964	3.38081	949.82
3.43635	6374.83	3.47998	6539.08	3.33233	5094.59	3.42081	3986.2	3.45812	1529.01	3.46257	978.266	3.38969	947.414
3.44256	6399.02	3.48548	6555.99	3.33319	5106.09	3.42958	3994.13	3.46104	1536.48	3.46902	974.833	3.39029	947.203
3.4444	6423.59	3.48731	6569.49	3.33936	5121.17	3.43034	4002.31	3.46763	1543.97	3.47797	971.386	3.3928	949.861
3.45412	6447.26	3.49682	6579.68	3.34115	5138.97	3.44012	4010.95	3.47692	1551.4	3.47853	968.802	3.39943	954.945
3.45496	6469.44	3.49788	6586.78	3.35098	5158.38	3.44099	4020.45	3.47964	1558.29	3.48509	967.692	3.40877	961.778
3.46121	6489.77	3.50795	6591.24	3.35183	5178.83	3.45105	4030.66	3.49026	1563.98	3.49032	968.437	3.4115	969.208
3.46998	6508.25	3.5086	6594.2	3.36184	5200.21	3.45167	4041.82	3.49298	1568.08	3.49186	970.796	3.41789	976.276
3.47093	6525.26	3.51826	6596.97	3.36249	5222.73	3.46157	4054.59	3.49961	1571.61	3.49447	974.59	3.42717	982.573
3.48072	6541.09	3.51924	6600.29	3.36906	5246.42	3.4623	4069.38	3.50878	1576.12	3.50484	979.66	3.43012	988.312
3.48166	6555.36	3.52536	6604.35	3.37795	5270.52	3.46856	4086.19	3.51162	1583.12	3.50784	985.755	3.43675	994.152
3.49143	6567.39	3.52726	6608.65	3.37846	5293.65	3.47762	4104.9	3.51815	1593.3	3.51808	992.924	3.44566	1000.52
3.49228	6576.61	3.53703	6612.88	3.38491	5315.11	3.47831	4125.65	3.52747	1606.56	3.52113	1000.95	3.44876	1007.75
3.49848	6582.88	3.53788	6617.03	3.38647	5334.09	3.48514	4148.27	3.53026	1622.04	3.52764	1009.74	3.45545	1015.53
3.50024	6586.21	3.54754	6621.4	3.39654	5350.02	3.4936	4172.11	3.53693	1638.92	3.52912	1018.77	3.45676	1022.76
3.51003	6587.34	3.54854	6626.72	3.39712	5363.32	3.49427	4196.85	3.53824	1656.31	3.53937	1027.44	3.46732	1028.52
3.51088	6587.55	3.55122	6633.71	3.40348	5374.6	3.50417	4221.38	3.54861	1674.05	3.54243	1035.24	3.47011	1032.52
3.51731	6588.38	3.55733	6642.6	3.40516	5384.34	3.50499	4244.82	3.55161	1692.39	3.5489	1041.67	3.48048	1035.06
3.51892	6591.29	3.55923	6653.58	3.4115	5392.63	3.51493	4267.07	3.56196	1711.44	3.55817	1046.55	3.48346	1035.96
3.52876	6596.92	3.56885	6666.77	3.4131	5399.48	3.51563	4287.99	3.5649	1731.2	3.56107	1049.92	3.48991	1035.04
3.5296	6605.28	3.56984	6682.5	3.41937	5404.72	3.5218	4307.62	3.57185	1751.41	3.57144	1051.84	3.49909	1032.69
3.53585	6615.52	3.57948	6700.76	3.42111	5408.73	3.53086	4326.08	3.58074	1772.02	3.57442	1052.56	3.50209	1029.59
3.53756	6626.87	3.5805	6721.38	3.42373	5412.33	3.53159	4343.47	3.5836	1792.58	3.58086	1052.7	3.5086	1026.2
3.54751	6639	3.59016	6743.67	3.4308	5416.82	3.54154	4359.57	3.59022	1812.53	3.58242	1053.07	3.51763	1022.71
3.54819	6652.02	3.59121	6766.65	3.43898	5423.4	3.54224	4374.22	3.5994	1831.61	3.59277	1054.23	3.52072	1019.36
3.55441	6666.8	3.60077	6789.48	3.43975	5432.23	3.55214	4387.09	3.60222	1849.44	3.59577	1056.3	3.52723	1016.36
3.56339	6684.02	3.60183	6811.72	3.44242	5443.1	3.55294	4396.94	3.60885	1866.12	3.60222	1058.92	3.53641	1013.84
3.5642	6704.65	3.60803	6832.97	3.44509	5455.83	3.55924	4403.37	3.6183	1882.12	3.60375	1061.44	3.53935	1011.89
3.57037	6728.76	3.6169	6853.2	3.45144	5470.24	3.56818	4406.85	3.62152	1897.45	3.614	1063.06	3.54598	1010.46
3.57966	6755.29	3.61776	6872.04	3.45304	5485.99	3.56891	4408.22	3.62742	1911.85	3.61707	1063.62	3.55542	1009.51
3.58016	6783.03	3.6276	6889.37	3.45943	5502.36	3.57553	4409.13	3.62881	1924.88	3.62348	1063.84	3.55804	1009.06
3.59047	6810.41	3.62847	6906.21	3.46105	5518.86	3.58416	4411.89	3.6396	1935.82	3.62503	1064.47	3.56862	1009.09
3.5935	6836.28	3.63815	6923.66	3.47112	5535.11	3.58493	4418.04	3.64215	1943.93	3.63159	1066.12	3.57127	1009.47
3.60346	6860.22	3.63915	6942.27	3.4717	5551.68	3.59516	4427.68	3.65287	1948.55	3.64107	1069.3	3.58168	1010.61
3.60419	6882.28	3.64536	6962.12	3.47812	5569.86	3.59816	4440.15	3.65556	1949.91	3.64369	1073.94	3.58463	1012.71
3.61043	6903	3.65418	6983.06	3.48703	5590.27	3.60466	4455.66	3.66207	1949.27	3.65022	1079.55	3.5913	1015.77
3.61943	6922.76	3.65508	7005.35	3.48769	5613.23	3.60617	4474.46	3.66742	1948.46	3.65173	1085.17	3.59261	1019.53
3.62009	6941.65	3.66128	7029.15	3.49759	5638.48	3.61257	4496.92	3.66879	1948.75	3.66196	1089.96	3.59913	1023.85
3.62649	6959.89	3.66312	7054.16	3.49831	5664.71	3.62166	4522.87	3.67147	1950.97	3.66501	1093.72	3.60849	1028.54
3.63535	6977.38	3.66929	7079.9	3.50466	5690.6	3.62219	4551.27	3.67814	1955.42	3.67153	1097.37	3.61126	1033.4
3.63611	6993.98	3.67113	7105.78	3.51363	5715.81	3.62911	4580.99	3.67947	1962.49	3.67297	1101.8	3.61795	1038.28
3.64612	7009.97	3.68098	7131.09	3.5144	5740.11	3.6302	4610.52	3.68608	1972.35	3.6834	1107.51	3.62696	1042.78
3.64673	7025.9	3.68174	7155.38	3.52423	5763.77	3.64026	4638.03	3.6874	1984.81	3.68631	1114.11	3.62994	1046.86
3.65696	7042.73	3.6887	7178.2	3.52501	5786.93	3.64081	4662.45	3.69811	1999.66	3.69672	1120.9	3.63635	1051.14
3.66004	7061.82	3.68973	7199	3.53508	5809.23	3.65088	4682.69	3.70083	2016.49	3.69961	1127.33	3.64576	1056.48
3.66653	7084.23	3.69944	7217.21	3.53628	5830.18	3.65146	4699.13	3.7115	2034.93	3.70635	1132.78	3.64859	1063.05
3.66807	7110.47	3.70044	7232.67	3.54553	5849.41	3.6616	4713.07	3.71411	2054.37	3.71548	1136.93	3.65521	1070.18
3.67821	7140.11	3.70306	7245.39	3.54635	5866.2	3.66218	4725.91	3.7168	2074.57	3.71827	1139.7	3.66487	1077.07
3.67877	7172.09	3.71291	7254.82	3.55292	5879.29	3.66846	4739.37	3.72407	2095.69	3.72474	1141.16	3.6672	1083.39
3.68872	7204.43	3.71373	7260.81	3.55432	5888.72	3.67747	4754.54	3.72477	2118.04	3.73409	1141.6	3.67389	1089.09
3.68939	7235.57	3.72369	7263.95	3.56417	5895.07	3.67813	4772.13	3.73147	2141.79	3.73693	1141.48	3.68302	1094.29
3.69628	7264.35	3.72435	7265.49	3.56494	5899	3.68809	4792.3	3.73276	2167.14	3.74349	1141.49	3.68585	1099.24
3.70102	7289.86	3.73414	7267.39	3.57132	5901.58	3.68878	4814.93	3.73991	2193.96	3.75255	1142.15	3.68853	1104.42
3.70993	7311.8	3.73502	7270.99	3.58035	5903.88	3.69543	4839.8	3.74076	2221.38	3.75559	1143.7	3.69903	1110.24
3.71075	7330.28	3.74492	7276.72	3.58092	5907.29	3.70422	4866.13	3.75149	2248.55	3.76212	1146.28	3.70184	1116.53
3.72076	7345.55	3.74571	7284.28	3.58736	5912.41	3.70478	4893.92	3.75405	2274.4	3.77136	1149.89	3.71233	1122.87
3.72137	7357.98	3.75561	7293.06	3.59624	5919.4	3.71484	4923.21	3.76496	2297.89	3.77419	1154.57	3.71522	1128.73
3.73127	7367.86	3.75633	7302.11	3.59692	5928.49	3.7154	4953.33	3.76807	2318.2	3.78458	1160.56	3.72181	1134.15
3.73199	7376.05	3.76628	7310.95	3.60693	5938.76	3.72186	4983.74	3.77403	2335.31	3.78749	1167.71	3.72705	1139.17
3.73845	7383.08	3.76698	7319.58	3.60759	5949.47	3.72775	5013.54	3.77536	2349.3	3.7981	1175.24	3.73619	1143.51
3.74004	7390.06	3.77335	7328.39	3.61766	5959.86	3.73618	5040.74	3.78195	2360.44	3.80089	1182.6	3.7391	1146.64
3.74999	7398.37	3.78223	7338.42	3.61825	5970.65	3.73677	5063.5	3.78337	2368.94	3.81318	1189.69	3.74976	1148.47
3.75068	7409.19	3.78303	7349.86	3.62456	5983.42	3.74364	5081.07	3.79059	2375.56	3.81419	1196.71	3.75248	1149.16
3.75697	7423.3	3.79282	7362.44	3.63363	5998.67	3.74477	5094.24	3.79538	2380.68	3.82469	1203.55	3.76327	1149.11
3.75869	7440.85	3.79364	7376.5	3.63425	6016.04	3.75125	5104.81	3.79667	2383.89	3.82749	1209.36	3.76577	1148.99
3.76131	7462.02	3.80355	7391.73	3.6443	6035.03	3.76028	5114.67	3.80734	2384.55	3.83398	1213.77	3.77642	1149.1
3.7677	7487.36	3.80429	7408.06	3.64486	6054.93	3.76336	5124.6	3.81001	2382.34	3.84327	1216.81	3.7791	1149.45
3.77299	7516.93	3.81067	7425.62	3.65492	6075.91	3.7735	5134.7	3.82081	2377.95	3.84616	1219.13	3.78964	1149.8
3.78201	7550.17	3.81955	7444.14	3.6555	6098.31	3.77403	5145.36	3.82331	2373.63	3.8527	1221.16	3.79247	1149.73
3.78266	7585.93	3.8203	7463.54	3.66188	6122.34	3.7767	5156.69	3.83014	2372.38	3.86191	1223.39	3.79918	1148.74
3.79306	7622.58	3.8266	7484.17	3.67089	6147.95	3.78687	5168.13	3.83131	2376.58	3.86476	1226.16	3.80832	1146.61
3.79595	7658.33	3.83559	7507.28	3.67151	6174.32	3.78738	5178.85	3.84198	2388.25	3.87157	1229.96	3.81105	1143.58
3.80608	7692.2	3.83626	7534.35	3.68157	6200.43	3.79754	5188.11	3.84461	2407.54	3.87281	1234.93	3.81772	1140.05
3.80658	7724.02	3.84616	7566.2	3.68217	6225.64	3.80062	5196.2	3.85528	2433.05	3.88348	1241.33	3.81903	1136.34
3.80925	7753.58	3.84698	7602.62	3.69218	6249.97	3.80337	5203.95	3.85795	2461.96	3.88609	1249.68	3.82974	1132.65
3.81909	7780.31	3.85711	7641.34	3.69487	6272.94	3.8135	5212.47	3.86469	2492.15	3.88876	1260.01	3.8324	1129.3
3.81998	7803.59	3.85762	7679.08	3.69551	6293.42	3.81396	5223.17	3.87405	2522.98	3.89539	1271.36	3.83919	1126.59
3.82626	7822.53	3.86392	7713.64	3.70552	6311.14	3.81663	5237.02	3.87662	2554.85	3.90469	1282.47	3.84036	1124.53
3.83534	7836.65	3.86558	7743.77	3.70616	6325.7	3.82703	5255.02	3.88336	2588.84	3.90743	1292.51	3.85105	1123.04
3.83595	7846.25	3.87191	7769.26	3.71589	6337.05	3.82997	5277.32	3.89254	2626.27	3.91786	1300.91	3.85367	1121.97
3.84601	7851.99	3.88097	7790.36	3.71685	6346.21	3.83637	5303.13	3.89527	2667.81	3.92074	1307.01	3.86434	1121.56
3.84658	7854.73	3.88156	7807.43	3.72662	6354.23	3.838	5331.52	3.90216	2712.83	3.92747	1310.69	3.86706	1122.02
3.85677	7856.58	3.89151	7821.05	3.72747	6361.71	3.84838	5360.92	3.90904	2759.03	3.93677	1312.09	3.87376	1123.54
3.85725	7859.38	3.89226	7832	3.73368	6368.72	3.85128	5390.24	3.91535	2803.32	3.93939	1311.75	3.87501	1126.31
3.86358	7864.8	3.90233	7840.92	3.7454	6376.33	3.8578	5418.73	3.92453	2842.73	3.946	1310.19	3.88664	1130.5
3.87248	7873.81	3.90284	7847.68	3.74609	6385.85	3.85928	5445.51	3.9272	2875.29	3.94738	1308	3.88832	1136.29
3.87322	7886.5	3.91279	7851.98	3.75245	6397.84	3.86968	5470.19	3.9339	2900.48	3.9579	1305.42	3.89503	1143.16
3.87953	7902.46	3.91351	7853.76	3.75411	6412.53	3.87317	5492.38	3.93521	2918.92	3.96067	1302.81	3.8963	1150.14
3.88116	7921.57	3.91996	7853.76	3.76411	6429.8	3.88272	5511.46	3.9459	2932.39	3.97176	1300.87	3.9071	1156.46
3.89134	7942.77	3.92536	7853.38	3.76473	6449.94	3.88331	5527.31	3.94911	2943.42	3.97404	1300.29	3.9096	1162.09
3.89193	7964.13	3.92686	7854.23	3.77106	6472.48	3.88964	5540.1	3.95506	2954.51	3.9807	1301.62	3.92033	1167.27
3.90189	7984.54	3.9367	7858.33	3.78035	6496.04	3.89127	5549.67	3.96457	2967.04	3.98201	1304.43	3.92294	1172.41
3.90258	8002.99	3.93753	7867.39	3.7834	6519.58	3.90144	5555.81	3.96718	2981.37	3.99265	1307.96	3.92968	1177.62
3.90969	8018.95	3.94397	7881.42	3.78971	6543.01	3.90455	5558.53	3.96979	2996.93	3.99533	1311.91	3.93094	1182.47
3.91786	8032.39	3.94548	7899.88	3.7987	6566.23	3.91462	5558.03	3.9803	3012.42	4.00199	1316	3.94191	1186.76
3.91847	8043.12	3.95194	7921.52	3.79937	6589.09	3.9152	5555.73	3.98309	3026.97	4.00329	1320.09	3.94425	1190.23
3.92115	8050.94	3.95346	7944.89	3.80932	6611.08	3.9218	5554.24	3.98982	3041.17	4.01403	1324.42	3.95509	1192.72
3.92755	8055.63	3.96365	7968.99	3.81002	6631.35	3.93076	5556.38	3.99521	3056.69	4.01665	1329.46	3.95754	1194.29
3.92919	8057.44	3.96418	7992.92	3.81998	6649.34	3.93386	5564.19	3.9965	3075.02	4.02731	1335.27	3.96432	1195.45
3.9355	8057.49	3.97425	8016.52	3.82072	6664.97	3.94036	5577.87	4.00313	3096.56	4.02992	1341.45	3.97355	1196.91
3.93717	8057.46	3.97479	8039.7	3.82703	6679	3.94955	5596.43	4.0045	3119.84	4.03674	1347.27	3.97623	1199.35
3.94729	8058.81	3.98181	8061.9	3.83596	6692.82	3.95252	5618.39	4.01123	3142.54	4.03793	1352.45	3.98292	1202.99
3.94785	8062.36	3.98274	8082.21	3.83663	6707.3	3.95896	5641.43	4.01245	3162.71	4.0485	1356.84	3.99224	1207.42
3.95405	8068.23	3.9892	8099.3	3.84308	6722.29	3.96818	5664.06	4.02315	3180.02	4.05123	1360.35	3.99486	1212.02
3.96313	8076.23	3.99073	8112.6	3.85235	6737.38	3.97118	5686.01	4.02578	3194.88	4.06196	1363.37	4.00159	1216.16
3.96378	8085.72	4.00068	8121.95	3.85531	6752.63	3.97774	5707.8	4.03648	3207.9	4.06458	1366.53	4.0029	1219.59
3.97385	8095.92	4.00144	8126.89	3.86184	6768.38	3.9867	5730.33	4.03959	3220.36	4.07132	1370.52	4.0135	1222.44
3.97449	8106.71	4.01139	8127.43	3.87051	6784.91	3.98978	5753.36	4.04581	3233.91	4.08048	1375.2	4.01616	1225.49
3.98082	8118.02	4.01212	8123.81	3.87128	6801.95	3.99628	5776.3	4.05117	3249.69	4.0832	1380.08	4.02679	1229.61
3.98333	8129.64	4.02201	8116.72	3.88123	6818.49	4.00556	5798.46	4.05237	3268.8	4.08993	1384.85	4.0295	1234.93
3.98881	8141.12	4.02268	8107.76	3.88199	6833.79	4.00905	5818.86	4.06339	3291.75	4.09927	1389.26	4.0363	1241.15
3.99039	8150.84	4.02908	8098.93	3.89218	6848.32	4.01488	5836.96	4.06572	3318.63	4.10189	1393.38	4.04576	1247.67
3.99707	8157.87	4.03459	8092.37	3.8953	6863.46	4.02396	5852.36	4.0768	3348.74	4.10852	1397.05	4.0482	1253.73
3.99842	8162.88	4.03608	8089.56	3.89798	6880.02	4.02443	5865.13	4.07908	3381.45	4.10984	1400.23	4.05488	1258.91
4.00849	8167.95	4.04627	8091.17	3.90788	6897.75	4.03092	5876.84	4.08575	3415.7	4.12052	1402.87	4.05614	1262.98
4.00908	8174.82	4.04671	8097.05	3.90859	6916.11	4.0401	5889.24	4.08704	3450.62	4.12319	1405.27	4.06694	1266.18
4.01921	8184.54	4.05667	8106.37	3.91866	6934.57	4.0431	5903.63	4.09773	3485.25	4.12986	1407.46	4.06944	1269.39
4.01975	8197.08	4.05738	8118.47	3.91925	6952.41	4.04952	5920.7	4.10035	3518.49	4.13117	1409.53	4.08021	1273.35
4.02619	8211.89	4.06373	8132.94	3.92938	6969.4	4.05861	5940.57	4.11112	3549.7	4.14243	1411.77	4.08277	1277.93
4.035	8228.01	4.07258	8149.56	3.92996	6985.85	4.06175	5962.91	4.11368	3578.5	4.14449	1414.46	4.08964	1282.46
4.03574	8244.02	4.07334	8167.92	3.93642	7002.22	4.0683	5987.27	4.12033	3604.82	4.15521	1417.7	4.09881	1286.39
4.04211	8259.17	4.0833	8187.52	3.94553	7018.99	4.07753	6012.35	4.12169	3628.49	4.15783	1421.66	4.10143	1289.52
4.04751	8273.15	4.08404	8207.78	3.94853	7035.78	4.08036	6036.36	4.12897	3649.56	4.16451	1426.47	4.10826	1291.69
4.05642	8286.09	4.09399	8228.02	3.95493	7051.56	4.0869	6058.32	4.12964	3668.89	4.16581	1432.28	4.11759	1292.82
4.05707	8298.72	4.09464	8248.03	3.96402	7065.72	4.09598	6078.73	4.13636	3687.34	4.17664	1439.29	4.12009	1292.88
4.06351	8312.27	4.10105	8268.27	3.96455	7078.54	4.09901	6098.72	4.13768	3705.3	4.17913	1447.22	4.12672	1292.06
4.07242	8328.22	4.11007	8288.98	3.97083	7091.24	4.10561	6119.58	4.14844	3721.85	4.18993	1455.69	4.1363	1290.81
4.07306	8347.44	4.11066	8310.93	3.97256	7104.56	4.11468	6141.84	4.15099	3735.34	4.19248	1464.56	4.13875	1289.56
4.08324	8369.86	4.11706	8334.46	3.98257	7118.94	4.11768	6165.78	4.15788	3745.01	4.19916	1473.71	4.1457	1288.49
4.08639	8394.62	4.12608	8359.66	3.98318	7133.79	4.12415	6191.16	4.15901	3751.29	4.20855	1483.19	4.15498	1287.62
4.09668	8420.82	4.12664	8387.18	3.98964	7148.11	4.1333	6216.85	4.16981	3755.55	4.21112	1492.99	4.15735	1286.88
4.09963	8447.68	4.13665	8417.08	3.99866	7161.51	4.13632	6242.54	4.17226	3759.37	4.2219	1503.51	4.16004	1286.45
4.10964	8474.87	4.13726	8448.93	3.9997	7173.93	4.14287	6268.15	4.18297	3764.52	4.2244	1514.88	4.16684	1286.49
4.11031	8502.58	4.14	8481.78	4.0095	7186.09	4.15212	6293.77	4.1856	3772.72	4.23115	1526.64	4.16806	1287.14
4.12033	8531.01	4.15019	8514.86	4.01255	7198.73	4.15501	6319.68	4.1927	3784.92	4.23235	1538.16	4.17883	1288.15
4.12098	8560.83	4.15328	8547.85	4.02289	7211.36	4.16148	6345.83	4.1936	3801.07	4.23504	1548.56	4.18133	1289.56
4.13127	8591.94	4.15962	8579.45	4.02584	7223.22	4.1674	6371.34	4.19627	3819.98	4.24633	1557.3	4.19229	1291.22
4.13427	8623.12	4.16134	8607.91	4.03225	7234.18	4.17591	6396.13	4.20707	3840.97	4.24844	1564.4	4.19468	1292.62
4.14083	8652.75	4.17158	8631.16	4.03383	7245.02	4.17895	6420.79	4.20957	3863.92	4.25518	1570.1	4.20148	1293.61
4.14228	8679.59	4.17458	8648.56	4.0442	7256.45	4.18907	6445.37	4.21224	3889.41	4.25639	1574.65	4.21104	1294.67
4.15252	8703.61	4.18471	8661.47	4.04714	7268.63	4.18965	6469.15	4.22312	3918.54	4.26723	1578.33	4.21333	1296.43
4.15562	8725.32	4.18524	8671.4	4.05736	7281.47	4.19606	6491.52	4.22558	3952.64	4.26968	1581.44	4.22016	1299.52
4.16575	8745.81	4.1917	8679.73	4.06042	7294.72	4.20523	6512.61	4.23636	3991.99	4.28056	1584.37	4.22128	1304.04
4.16631	8765.56	4.19699	8687.48	4.07051	7308.79	4.20823	6532.23	4.23886	4035.77	4.28301	1587.61	4.23241	1309.77
4.17627	8784.99	4.2061	8694.96	4.07109	7324.35	4.21474	6550.02	4.24572	4081.54	4.29393	1591.59	4.23468	1316.58
4.17693	8804.31	4.20922	8702.79	4.08146	7341.87	4.22395	6566.2	4.24683	4126.03	4.29633	1596.6	4.2373	1323.89
4.18688	8823.48	4.21562	8712.11	4.08441	7361.97	4.22692	6581.83	4.2544	4166.48	4.30764	1602.88	4.23997	1330.85
4.18757	8842.47	4.21719	8724.13	4.09469	7384.61	4.23332	6598.3	4.26162	4200.78	4.30968	1610.43	4.24672	1337.03
4.194	8861.39	4.22739	8740.19	4.09775	7409.79	4.24287	6615.43	4.26704	4228.55	4.32045	1619.16	4.24798	1342.73
4.20318	8879.93	4.22792	8760.76	4.10793	7437.78	4.24554	6631.71	4.27624	4250.92	4.32296	1629.15	4.25477	1348.52
4.20623	8898.07	4.23815	8785.46	4.11109	7468.47	4.25216	6646.16	4.2788	4270.44	4.32969	1640.24	4.25592	1354.78
4.21314	8916.3	4.24122	8813.77	4.11749	7501.59	4.25352	6658.69	4.28548	4289.94	4.33097	1651.92	4.26288	1361.97
4.21419	8935.25	4.24382	8845.17	4.12679	7536.8	4.26408	6670.13	4.28683	4310.57	4.34165	1663.78	4.2639	1370.09
4.22425	8955.3	4.25405	8879.11	4.12974	7573.65	4.26685	6681.82	4.29761	4332.12	4.34425	1676.33	4.27506	1379.03
4.22483	8976.12	4.2572	8914.96	4.13624	7611.53	4.2735	6695.48	4.30016	4353.05	4.35533	1690.35	4.27729	1388.41
4.23496	8997.25	4.26745	8952.91	4.14531	7648.9	4.27486	6711.49	4.3109	4371.66	4.35759	1706.17	4.2841	1397.21
4.2355	9018.25	4.27052	8992.84	4.14841	7684.16	4.28514	6729.24	4.31345	4387.08	4.3644	1723.08	4.29347	1403.9
4.24606	9038.06	4.27758	9033.86	4.15481	7715.93	4.28817	6747.33	4.32024	4399.46	4.36562	1740.35	4.29592	1407.63
4.24885	9056.09	4.28229	9074.17	4.16399	7743.17	4.29847	6764.44	4.3257	4409.95	4.37662	1757.34	4.30693	1408.68
4.25541	9072.29	4.2916	9111.32	4.16706	7764.95	4.3015	6780.09	4.32677	4420.75	4.37892	1774.19	4.30919	1408.46
4.25797	9086.88	4.29452	9143.26	4.17362	7781.26	4.30796	6794.32	4.33888	4434.74	4.39002	1791.14	4.32022	1408.33
4.26319	9100.55	4.30099	9169.87	4.175	7793.14	4.30951	6807.25	4.34015	4453.52	4.39222	1808.55	4.32256	1408.93
4.26484	9113.65	4.30639	9192.53	4.18543	7801.2	4.31975	6819.29	4.35151	4476.77	4.39899	1826.62	4.32523	1409.86
4.27491	9126.13	4.3154	9212.79	4.18835	7805.97	4.3228	6830.6	4.35343	4502.96	4.40845	1845.18	4.33609	1410.54
4.27549	9136.72	4.31846	9231.49	4.19103	7808.67	4.33311	6841.32	4.36439	4529.7	4.41089	1863.64	4.33853	1410.07
4.28207	9144.65	4.32875	9248.83	4.20115	7810.54	4.33615	6852.74	4.36677	4555.07	4.41775	1881.13	4.34531	1407.96
4.28725	9150.45	4.33178	9264.55	4.20165	7813.4	4.3427	6865.68	4.37357	4578.76	4.41884	1897.04	4.35481	1404.66
4.28878	9155.5	4.3387	9279.09	4.20826	7818.9	4.35188	6879.58	4.37474	4601.88	4.42624	1910.98	4.35715	1400.9
4.29895	9161.77	4.34777	9292.68	4.20965	7828.58	4.35476	6894.06	4.38568	4626.77	4.43526	1923.16	4.3641	1397.48
4.29948	9171.05	4.35044	9304.76	4.21611	7843.7	4.36128	6909.68	4.3886	4656.34	4.43754	1933.74	4.37341	1395.24
4.30596	9184.71	4.35693	9315.14	4.21762	7864.97	4.37049	6927.57	4.39897	4692.52	4.44832	1943.24	4.37579	1394.4
4.30746	9203.72	4.35844	9324.46	4.22793	7892.61	4.37347	6949.22	4.40142	4735.71	4.45082	1952.25	4.38324	1395.26
4.31765	9228.81	4.36875	9334.04	4.23095	7925.6	4.38002	6975.89	4.40851	4784.09	4.46162	1961.46	4.39213	1398.01
4.32076	9259.96	4.37177	9345.13	4.24125	7962.22	4.38938	7008.22	4.41757	4834.54	4.46413	1971.48	4.39447	1402.17
4.33115	9296.12	4.37846	9359.08	4.24425	8000.47	4.39203	7046.18	4.42001	4884.24	4.47141	1982.9	4.40143	1407.09
4.33411	9335.78	4.37969	9376.12	4.25098	8038.82	4.3986	7087.98	4.4268	4931	4.4763	1996.07	4.41097	1412.01
4.34045	9377.31	4.3862	9395.45	4.2522	8076.48	4.40846	7129.66	4.43225	4973.27	4.48592	2010.81	4.41305	1416.12
4.34209	9419.26	4.39181	9415.2	4.26251	8113.13	4.41073	7167.62	4.44165	5010.49	4.48815	2026.56	4.41994	1419.27
4.35229	9461.09	4.40099	9433.47	4.26561	8147.91	4.41735	7199.46	4.44404	5042.97	4.49895	2042.37	4.42109	1422.12
4.35541	9502.51	4.40368	9449.21	4.27617	8179.58	4.42652	7224.55	4.4513	5070.95	4.50145	2057.65	4.42808	1425.8
4.36558	9542.61	4.41404	9461.85	4.27939	8206.72	4.42935	7243.32	4.45205	5093.94	4.5089	2072.51	4.42911	1431.4
4.36875	9579.94	4.41707	9471.43	4.28935	8229.23	4.43648	7257.23	4.46283	5111.05	4.51785	2087.59	4.43641	1439.38
4.379	9613.52	4.4274	9479.38	4.29227	8247.66	4.43732	7268.28	4.46533	5121.6	4.52013	2103.64	4.44559	1449.13
4.3821	9643.11	4.43036	9488.26	4.29887	8261.99	4.44405	7277.21	4.47629	5125.09	4.5272	2121.4	4.44769	1459.46
4.38849	9669.11	4.44099	9500.3	4.30398	8272.14	4.4453	7284.4	4.47862	5122.32	4.53225	2141.15	4.45465	1469.54
4.39005	9691.59	4.44368	9516.7	4.30554	8278.76	4.45188	7290.08	4.48965	5115.46	4.53335	2162.96	4.46427	1479.22
4.39647	9710.73	4.45422	9537.62	4.31578	8282.6	4.46111	7294.25	4.49198	5107.05	4.54443	2186.32	4.46638	1488.74
4.39801	9726.6	4.457	9562.84	4.31884	8284.64	4.46402	7296.55	4.49877	5099.52	4.54674	2210.66	4.47344	1498.06
4.40069	9739.96	4.46359	9590.99	4.32912	8286.05	4.47069	7297.02	4.50813	5095.05	4.55783	2235.6	4.48292	1506.73
4.40719	9752.08	4.47273	9620.61	4.33215	8287.91	4.47197	7296.16	4.51063	5095.4	4.56006	2260.81	4.48502	1514.06
4.41253	9763.26	4.47558	9650.52	4.34258	8291.22	4.48263	7295.11	4.5174	5101.5	4.5712	2285.99	4.49203	1519.69
4.42174	9773.39	4.48636	9680.17	4.34547	8296.75	4.48531	7295.12	4.51861	5113.39	4.57394	2310.37	4.50142	1523.81
4.42471	9782.01	4.48893	9709.52	4.35581	8305.3	4.49188	7297.07	4.52986	5130.55	4.58031	2333.21	4.5037	1526.88
4.43494	9789.34	4.49932	9738.85	4.35881	8317.17	4.49332	7302.04	4.53197	5151.65	4.58139	2353.63	4.51069	1529.78
4.43801	9795.72	4.50227	9768.42	4.36929	8333.09	4.50383	7310.27	4.53882	5175.35	4.58407	2370.92	4.52018	1533.15
4.44445	9801.56	4.51295	9797.75	4.37215	8353.4	4.50661	7321.56	4.54404	5200.44	4.58669	2384.25	4.52233	1536.96
4.45518	9807.47	4.52241	9825.43	4.38252	8377.88	4.51703	7335.73	4.5452	5226.74	4.59421	2393.86	4.52929	1541.13
4.46437	9813.47	4.52746	9849.68	4.38546	8406.03	4.51994	7352.55	4.55617	5255.02	4.60299	2400.28	4.53874	1545.38
4.46731	9819.89	4.52891	9868.89	4.39193	8437.31	4.52652	7371.72	4.55861	5285.82	4.60539	2404.32	4.54102	1549.38
4.47743	9827.47	4.53931	9882.5	4.40108	8470.84	4.53558	7393.22	4.56946	5319.01	4.61223	2407.14	4.54847	1553.53
4.47792	9836.87	4.54222	9891.76	4.40404	8504.96	4.5386	7416.93	4.57191	5353.9	4.61335	2410.4	4.55755	1558.21
4.4806	9848.17	4.55254	9898.95	4.41065	8537.98	4.54526	7442.87	4.57875	5389.67	4.62441	2415.95	4.55959	1563.86
4.48711	9861.12	4.55557	9906.61	4.41208	8568.4	4.55446	7471.31	4.57986	5425.52	4.62669	2425.19	4.56655	1570.53
4.48863	9875.48	4.56612	9916.48	4.42245	8595.68	4.5572	7501.91	4.58737	5460.73	4.63821	2438.6	4.57611	1577.72
4.49894	9891.37	4.56889	9929.56	4.42545	8619.57	4.56384	7533.91	4.59204	5494.78	4.63999	2455.15	4.57829	1584.18
4.50195	9908.97	4.57543	9946.75	4.43585	8640.29	4.56524	7566.03	4.59743	5528.09	4.65114	2473.18	4.58095	1588.85
4.51224	9928.13	4.58079	9968.61	4.43874	8658.08	4.57607	7597	4.60684	5560.91	4.65329	2491.26	4.59202	1591.25
4.51519	9948.13	4.59003	9994.93	4.44558	8673.79	4.57852	7625.98	4.60917	5592.97	4.66445	2508.81	4.59423	1591.9
4.52165	9967.6	4.59283	10024.5	4.44673	8688.17	4.58531	7652.63	4.61997	5623.68	4.66663	2526.4	4.60125	1591.66
4.53066	9985.21	4.60344	10055.5	4.45348	8701.94	4.59441	7677.28	4.62247	5652.4	4.67785	2545.22	4.61076	1591.32
4.5325	10001.4	4.60616	10086.5	4.45476	8715.26	4.59721	7700.64	4.62951	5678.23	4.6856	2566.99	4.61293	1591.68
4.53387	10017.2	4.61304	10116.6	4.45738	8728.1	4.60767	7722.9	4.63892	5699.68	4.69221	2593.63	4.61985	1593.28
4.54021	10034	4.62195	10145.4	4.46401	8740.68	4.6105	7744.23	4.64115	5716.34	4.69329	2625.91	4.62934	1596.46
4.5494	10052	4.6248	10173.3	4.46926	8753.8	4.61706	7765.15	4.6481	5728.28	4.70438	2663.56	4.6315	1601.23
4.54984	10070.7	4.63136	10201.3	4.47071	8768.17	4.62648	7786.26	4.65334	5735.46	4.7066	2705.24	4.63857	1607.53
4.55624	10089.3	4.63681	10230.3	4.48119	8783.98	4.62923	7808	4.65443	5738.34	4.71349	2749.51	4.64831	1615.3
4.56536	10108.3	4.64588	10260.3	4.48404	8800.48	4.63576	7830.94	4.66557	5739	4.71456	2795.19	4.6502	1624.3
4.56858	10129.2	4.64882	10290.6	4.49442	8817.16	4.64515	7855.6	4.66777	5740.22	4.72583	2841.37	4.65729	1633.97
4.57543	10152.1	4.65912	10320.4	4.49737	8833.88	4.64776	7881.52	4.67897	5744.16	4.72787	2887.34	4.6666	1643.98
4.58405	10176.9	4.66206	10349.3	4.50798	8850.11	4.65437	7907.83	4.68108	5751.78	4.73903	2931.64	4.66882	1654.11
4.58717	10203.3	4.66474	10376.7	4.51064	8865.98	4.65576	7932.85	4.6924	5762.94	4.74176	2971.86	4.67583	1664.45
4.59367	10231.1	4.67178	10402.6	4.51721	8882.04	4.6663	7955.44	4.69443	5776.01	4.75226	3005.35	4.6854	1675.11
4.59512	10259.1	4.67271	10427.2	4.52255	8898.73	4.6691	7974.7	4.70139	5789.73	4.75455	3030.02	4.68751	1685.87
4.60542	10287	4.68347	10450.9	4.53185	8916.52	4.67975	7990.81	4.70659	5803.73	4.76145	3045.65	4.69449	1695.97
4.60852	10314.5	4.68609	10474.2	4.53463	8935.68	4.68242	8004.88	4.71612	5819.1	4.77096	3053.3	4.70427	1704.7
4.61858	10341.6	4.68875	10497.4	4.54525	8956.52	4.68919	8017.9	4.71839	5837.56	4.77323	3054.3	4.70619	1711.77
4.61908	10367.7	4.69949	10520.1	4.54791	8978.71	4.69837	8030.31	4.72959	5860.27	4.78009	3049.85	4.71321	1717.37
4.62944	10392.3	4.70205	10541.5	4.55509	9001.71	4.70112	8041.87	4.73169	5887	4.78534	3042.39	4.71416	1722.63
4.63244	10415.2	4.71266	10561	4.56386	9024.83	4.70784	8052.57	4.73897	5916.22	4.78647	3035.4	4.72527	1729.43
4.64268	10436.8	4.7154	10578.3	4.56661	9047.52	4.71695	8063.17	4.74439	5944.82	4.79762	3032.53	4.7275	1739.3
4.64578	10456.8	4.72202	10592.4	4.57323	9069.87	4.71974	8074.34	4.75361	5970.06	4.79982	3036.21	4.73017	1752.86
4.65613	10475.4	4.73125	10603.1	4.57853	9091.9	4.72691	8086.65	4.75567	5990.97	4.80251	3047.47	4.73284	1769.71
4.65912	10493.2	4.73402	10611.1	4.57989	9113.71	4.73176	8100.55	4.76268	6007.57	4.81362	3065.93	4.74427	1788.41
4.66563	10511.3	4.74081	10618.3	4.58646	9135.58	4.73302	8115.74	4.77198	6021.04	4.81585	3090.11	4.74607	1807.23
4.67459	10529.5	4.74217	10626	4.59191	9157.4	4.74016	8131.91	4.77431	6033.37	4.82272	3118.6	4.75765	1825.16
4.67773	10547.2	4.75266	10635.7	4.60119	9179	4.7451	8148.73	4.78525	6046.03	4.82379	3149.15	4.75947	1842.32
4.68428	10564.3	4.75538	10648.5	4.60387	9199.86	4.75455	8166.63	4.7877	6059.57	4.83517	3179.92	4.77099	1858.89
4.6935	10580.6	4.76617	10664.4	4.61073	9219.5	4.75705	8186.15	4.79865	6074.27	4.83756	3208.66	4.77271	1874.85
4.69723	10596.7	4.76867	10681.7	4.61978	9237.88	4.76365	8207.7	4.80094	6089.85	4.84821	3233.66	4.78415	1890.12
4.69901	10612.7	4.77524	10698	4.62255	9254.85	4.7729	8230.61	4.81193	6105.71	4.85049	3254.33	4.78606	1904.64
4.70934	10628.4	4.7848	10710.4	4.62907	9270.64	4.77564	8254.41	4.81438	6121.12	4.85724	3270.72	4.79763	1918.71
4.71237	10643.2	4.7873	10717.7	4.63052	9286.33	4.78231	8279.18	4.8253	6135.16	4.85844	3283.74	4.79997	1932.32
4.72268	10657	4.79469	10720.5	4.64113	9302.83	4.78368	8305.27	4.82763	6147.26	4.86934	3295.38	4.81082	1945.42
4.72571	10669.5	4.79532	10719.9	4.64386	9320.32	4.79437	8332.46	4.83869	6157.72	4.87173	3308.14	4.81271	1957.77
4.73616	10680.7	4.79799	10717.5	4.65039	9338.1	4.79698	8360.57	4.84091	6167.67	4.8828	3324.63	4.81977	1968.92
4.73961	10691.6	4.80453	10714.7	4.65181	9356.21	4.80754	8389.55	4.84782	6178.57	4.88507	3347.5	4.82516	1978.64
4.74166	10702.8	4.80595	10712.5	4.66237	9375.15	4.81028	8418.5	4.85723	6191.46	4.89205	3378.51	4.826	1987.61
4.74822	10715.1	4.81245	10711.4	4.6651	9395.16	4.8169	8447.05	4.85967	6206.19	4.90143	3417.73	4.83762	1996.6
4.74969	10729.2	4.82176	10711.4	4.6757	9416.79	4.82624	8474.9	4.86647	6222.32	4.90372	3463.56	4.83935	2006.57
4.7563	10745.7	4.82462	10712.9	4.6785	9440.2	4.82897	8502.1	4.87183	6239.47	4.9105	3514.63	4.85087	2018.38
4.76553	10764.5	4.83101	10717	4.68912	9464.84	4.83561	8528.29	4.88119	6258.6	4.91601	3569.62	4.85265	2032.14
4.76837	10786.2	4.84065	10725.6	4.6918	9490.09	4.84586	8552.92	4.88406	6281.1	4.92547	3626.76	4.85976	2047.41
4.77479	10811.1	4.84326	10740.4	4.70242	9515.33	4.8476	8575.61	4.89455	6309.17	4.92775	3683.2	4.86065	2063.5
4.78393	10838.1	4.84993	10763.3	4.70511	9539.83	4.85421	8595.99	4.89687	6344.1	4.9387	3736.95	4.87227	2079.22
4.78695	10865.9	4.85522	10795.5	4.71188	9562.23	4.86345	8613.61	4.90379	6385.78	4.94142	3786.56	4.874	2093.79
4.7935	10893.9	4.86415	10837.2	4.71699	9582.15	4.86628	8628.32	4.91352	6432.35	4.95208	3832.34	4.88574	2107.36
4.80268	10922.3	4.86723	10886.3	4.72633	9599.52	4.87293	8640.74	4.9155	6480.79	4.95435	3874.82	4.88728	2120.42
4.80563	10950.8	4.87746	10939.1	4.72911	9614.53	4.87418	8651.86	4.92239	6528.28	4.96111	3914.59	4.89446	2133.13
4.80829	10978.8	4.88053	10991.5	4.73585	9627.56	4.88486	8662.4	4.92353	6573.86	4.97123	3953.09	4.90053	2145.86
4.81531	11005.4	4.88703	11040.1	4.7413	9639.11	4.88754	8673.63	4.93459	6617.2	4.97301	3992.13	4.91188	2158.03
4.82408	11030.2	4.88853	11082.9	4.74243	9650.54	4.89821	8686.65	4.93687	6656.65	4.97986	4032.72	4.91394	2168.74
4.82695	11052.9	4.89504	11118.4	4.75309	9663.24	4.90094	8701.73	4.94781	6690.32	4.98951	4074.21	4.92545	2176.9
4.83349	11073.2	4.89652	11146.7	4.75576	9677.95	4.90355	8718.66	4.95017	6717.04	4.9916	4115.23	4.92728	2181.89
4.83493	11091.1	4.90304	11169.4	4.76649	9695.2	4.90627	8737.64	4.95706	6735.79	4.99848	4154.84	4.92995	2183.96
4.84144	11107.7	4.91223	11188.7	4.76905	9715.09	4.917	8758.83	4.96663	6746.33	5.00817	4193.28	4.94141	2183.92
4.84294	11124.4	4.91518	11205.3	4.77171	9737.77	4.9195	8781.98	4.96883	6750.12	5.01028	4230.21	4.94327	2182.87
4.84954	11141.4	4.9219	11219	4.77867	9763.7	4.92624	8806.53	4.97576	6750.04	5.01795	4264.93	4.95476	2182.02
4.85856	11158.8	4.93098	11228.7	4.77969	9792.91	4.93547	8832.18	4.98099	6748.52	5.02529	4296.44	4.95654	2182.91
4.86199	11175.8	4.93384	11234.5	4.79074	9825.11	4.93821	8859.1	4.99048	6747.25	5.03469	4324.23	4.96795	2186.64
4.8642	11191.6	4.94026	11237.8	4.79842	9860.5	4.94495	8886.47	4.99281	6747.53	5.03691	4347.91	4.96988	2193.94
4.87076	11205.2	4.94949	11241.3	4.80513	9897.79	4.95572	8912.75	5.004	6750.2	5.04799	4368.2	4.98151	2205.26
4.87219	11214.8	4.95249	11246.2	4.80638	9934.67	4.95682	8936.23	5.00615	6755.82	5.0502	4385.66	4.98321	2220.48
4.88293	11220.1	4.95899	11253.6	4.81316	9968.54	4.96356	8955.89	5.00878	6764.64	5.05706	4401.19	4.9859	2238.95
4.88549	11221.3	4.96439	11264	4.81433	9997.98	4.9694	8972.03	5.01979	6776.79	5.05821	4415.98	4.99735	2259.65
4.89599	11219.6	4.97372	11277.6	4.82511	10022.8	4.97814	8985.61	5.02212	6792.02	5.0694	4431.23	4.99919	2281.47
4.89885	11215.8	4.97647	11293.9	4.82767	10043.7	4.9808	8997.89	5.02897	6809.51	5.07155	4448.28	5.01076	2303.21
4.90534	11211.6	4.98686	11312.5	4.83441	10062	4.99164	9009.12	5.03007	6828.71	5.07853	4469.6	5.01296	2324.2
4.91502	11207.8	4.98975	11332.7	4.84352	10078.4	4.99408	9019.47	5.03708	6849.16	5.08803	4497.15	5.01954	2344.26
4.91747	11205.3	4.99638	11354	4.8463	10093.2	5.00082	9029.76	5.04643	6870.68	5.0902	4530.25	5.02934	2363.59
4.92019	11204.6	5.00573	11375.3	4.85298	10106.3	5.01016	9041.7	5.04877	6893.17	5.10165	4566.07	5.03117	2382.75
4.9306	11206.2	5.00841	11396	4.85426	10118.3	5.01278	9057.1	5.05994	6916.6	5.10351	4602.42	5.0384	2401.93
4.93349	11210.6	5.01517	11416.2	4.86527	10129.4	5.0234	9076.39	5.06207	6940.83	5.11113	4637.59	5.04413	2420.86
4.94403	11218.8	5.0164	11436.5	4.86766	10139.5	5.02607	9098.98	5.06472	6965.66	5.12257	4669.37	5.05665	2439.98
4.94684	11231.3	5.01907	11457	4.87833	10149.3	5.03675	9123.82	5.07212	6990.86	5.12485	4696.17	5.05779	2460.2
4.95724	11247.8	5.02946	11477.7	4.88095	10159.8	5.03937	9149.5	5.07269	7016.81	5.13653	4718.25	5.06926	2482.38
4.96013	11267.4	5.03241	11499.1	4.89164	10172.1	5.05027	9174.63	5.07968	7044.8	5.13814	4736.77	5.0711	2507.63
4.96675	11289.2	5.04275	11522.4	4.89427	10187.6	5.05272	9198.63	5.08073	7076	5.14499	4753.2	5.07817	2536.57
4.97605	11312.1	5.04573	11548.6	4.90103	10207.3	5.06334	9221.26	5.09193	7109.98	5.14613	4768.34	5.08795	2568.75
4.97873	11335.4	5.05336	11578.3	4.90642	10231.3	5.06602	9241.82	5.09404	7144.43	5.15721	4782.39	5.0898	2603.65
4.98949	11357.9	5.05633	11611	4.9156	10258.8	5.07274	9260.24	5.10099	7177.22	5.15944	4794.48	5.0972	2640.74
4.99205	11378.7	5.06717	11646.3	4.91822	10287.8	5.08206	9276.6	5.10204	7207.63	5.16651	4804.24	5.10804	2679.07
5.00268	11397.4	5.06968	11683.7	4.92506	10316.2	5.08468	9291.24	5.11345	7234.56	5.17575	4812.19	5.11104	2716.63
5.00539	11414.8	5.07234	11722.5	4.9345	10342.8	5.09149	9304.48	5.11538	7257.31	5.17815	4818.81	5.11815	2751.33
5.01202	11431.4	5.08335	11762	4.93694	10368	5.10093	9316.4	5.12288	7276.01	5.18496	4823.57	5.12801	2781.68
5.02141	11447.8	5.08567	11802.5	4.94815	10392.6	5.10334	9327.57	5.12602	7291.8	5.18612	4826.06	5.12968	2807.29
5.02403	11464.3	5.09653	11844.1	4.95019	10417.5	5.11402	9339.84	5.13307	7305.53	5.18881	4827.07	5.1413	2828.74
5.03065	11481.8	5.09899	11887.3	4.95715	10443.3	5.11664	9354.26	5.13397	7318.22	5.20009	4828.21	5.14363	2846.32
5.03595	11502	5.10571	11931.5	4.95815	10470.7	5.1234	9371.3	5.14535	7330.15	5.2021	4830.99	5.15031	2860.59
5.03739	11526.2	5.107	11975.2	4.96901	10498.6	5.12468	9390.91	5.14727	7341.27	5.20993	4836.86	5.16002	2872.24
5.044	11554.4	5.11799	12016.7	4.97152	10526	5.1353	9412.59	5.15866	7351.62	5.21272	4846.41	5.16165	2881.51
5.04534	11585.7	5.12026	12054.6	4.98246	10552.2	5.13798	9435.38	5.16067	7361.56	5.21984	4859.37	5.16882	2887.94
5.05611	11618.8	5.1313	12087.8	4.98485	10577.6	5.14487	9458.61	5.17167	7371.81	5.2294	4875.44	5.1785	2891.21
5.05868	11652.5	5.13364	12116.2	4.99161	10604	5.14593	9480.73	5.17396	7382.89	5.23141	4895.08	5.18033	2891.59
5.06925	11686.7	5.14046	12140.8	5.00086	10632.6	5.15265	9499.86	5.18506	7394.51	5.23848	4919.22	5.18751	2890.72
5.07264	11721.1	5.14976	12163.3	5.00347	10663.5	5.15395	9515.15	5.18727	7406.28	5.24381	4949.67	5.18834	2891.4
5.08271	11755.4	5.15221	12186	5.0061	10695.4	5.16066	9528.12	5.19843	7417.45	5.25326	4986.08	5.19986	2896.84
5.08532	11789	5.15906	12210.2	5.01343	10727.3	5.16193	9541.39	5.2006	7427.45	5.25534	5026.34	5.20211	2909.49
5.09605	11822.6	5.16845	12236.7	5.01803	10758.6	5.17262	9556.92	5.21183	7436.67	5.26667	5068.56	5.20432	2930.05
5.09867	11856.5	5.17096	12265.2	5.0195	10789.2	5.17529	9575.65	5.21394	7446.38	5.26873	5111.93	5.2162	2958.19
5.10524	11890.2	5.17772	12294.4	5.02972	10819.4	5.18208	9597.84	5.22506	7459.29	5.2799	5154.95	5.21765	2992.6
5.11458	11921.7	5.18738	12322.3	5.03279	10848.9	5.18324	9623.56	5.22721	7477.81	5.28202	5195.89	5.22032	3031.55
5.11724	11949.4	5.18959	12347.2	5.04342	10878.2	5.19401	9653.06	5.23891	7503.73	5.29337	5233.43	5.23175	3072.58
5.12398	11972.4	5.19637	12369.5	5.0461	10907.8	5.19658	9686.44	5.24053	7537.65	5.29534	5267.81	5.23361	3113.42
5.13313	11991.1	5.20593	12390.2	5.05647	10938.4	5.20733	9723.61	5.2476	7578.52	5.29803	5298.64	5.24085	3153.42
5.13599	12006.5	5.20822	12410.7	5.05943	10971.1	5.20988	9763.73	5.25696	7623.82	5.30966	5325.79	5.25052	3192.11
5.1425	12020.6	5.21498	12431.1	5.06601	11005.7	5.21667	9804.64	5.25917	7670.73	5.31133	5351.37	5.25231	3229.01
5.14394	12035.5	5.22447	12451.2	5.07517	11042.2	5.22628	9844	5.26612	7716.52	5.32265	5378.76	5.25941	3262.84
5.1544	12052.8	5.22684	12470.3	5.07806	11080.1	5.23396	9881.11	5.27568	7759	5.32462	5409.75	5.26026	3291.41
5.15723	12073.1	5.23407	12488.1	5.08457	11119	5.24112	9916.13	5.27785	7796.31	5.33218	5444.51	5.26799	3312.86
5.16783	12097	5.23484	12504.5	5.09391	11159.1	5.24187	9949.25	5.2848	7826.23	5.33528	5481.62	5.27527	3326.53
5.17057	12124.9	5.23751	12519.4	5.09669	11200.4	5.25256	9980.11	5.2902	7847.92	5.34221	5518.53	5.28501	3333.57
5.17708	12156.5	5.24793	12531.8	5.10327	11242	5.25516	10008.2	5.29988	7860.8	5.34326	5553.34	5.28689	3336.47
5.1866	12189.2	5.25087	12541.4	5.1047	11282.1	5.26621	10034.8	5.30185	7865.25	5.35025	5585.18	5.29393	3338.63
5.18922	12220.1	5.26132	12548.2	5.11567	11317.9	5.26854	10062.3	5.3093	7861.99	5.35126	5614.87	5.30377	3342.15
5.19589	12247.6	5.26411	12552.5	5.118	11347.2	5.27523	10091.5	5.31845	7851.26	5.35838	5643.57	5.30553	3348.22
5.20509	12271.2	5.27466	12555.1	5.12068	11368.4	5.27652	10121.8	5.32044	7833.91	5.3592	5672.06	5.31282	3359.2
5.20789	12290.7	5.27752	12557.4	5.12337	11381.1	5.28742	10151.4	5.33154	7812.96	5.36627	5700.09	5.31354	3377.46
5.21441	12306.8	5.28813	12560.8	5.13385	11385.4	5.28975	10178.2	5.33375	7792.71	5.37585	5726.61	5.32499	3403.49
5.22359	12321.1	5.29081	12565.8	5.13668	11382.8	5.29653	10201.6	5.34086	7778.06	5.37796	5750.07	5.32694	3436.44
5.22654	12335	5.29343	12572.2	5.1474	11375.3	5.30597	10222	5.35021	7772.56	5.38506	5769.01	5.33398	3475.1
5.23311	12349.7	5.30405	12579.5	5.14997	11364.9	5.30842	10240.8	5.35243	7777.66	5.38637	5782.27	5.33489	3517.82
5.24271	12365.9	5.30679	12587.7	5.15664	11353.5	5.31956	10260.5	5.3639	7792.75	5.39706	5789.4	5.34663	3562.58
5.2464	12382.9	5.31733	12597.4	5.16587	11342.7	5.32178	10282.8	5.36571	7816	5.39921	5791.54	5.34819	3606.81
5.24784	12399.2	5.32012	12609.9	5.16866	11333.8	5.32863	10307.6	5.37695	7844.36	5.4105	5789.93	5.35986	3647.61
5.25452	12414.8	5.3308	12626.7	5.17535	11328	5.32974	10332.6	5.37905	7875.25	5.41255	5786.82	5.36153	3682.79
5.25584	12430.6	5.3334	12649.2	5.18071	11326.1	5.34044	10355.2	5.39048	7906.97	5.41941	5784.48	5.36863	3711.98
5.26646	12447.5	5.34041	12678.5	5.18972	11329.3	5.34311	10374	5.39243	7939.31	5.42902	5785.26	5.36949	3736.37
5.26913	12466.2	5.34959	12713.5	5.19258	11338	5.34975	10388.9	5.40362	7973.1	5.43119	5790.59	5.37711	3757.12
5.27967	12487	5.35203	12752.4	5.20336	11351.5	5.3591	10401.1	5.40571	8008.6	5.43814	5799.96	5.38489	3775.11
5.28293	12511.1	5.35866	12792.8	5.20599	11368.2	5.36171	10413.2	5.41267	8045.13	5.44776	5811.98	5.39424	3791.62
5.28904	12539	5.36782	12832.8	5.21272	11385.5	5.37245	10427.4	5.41368	8081.06	5.44987	5825.96	5.39611	3809.08
5.29044	12569.2	5.37067	12871.2	5.22203	11401.4	5.375	10445.4	5.42496	8115.04	5.45684	5841.48	5.40332	3829.92
5.30095	12599.9	5.37729	12906.9	5.2246	11415.4	5.38174	10468.3	5.42702	8146.64	5.46639	5858.19	5.40415	3855.48
5.30378	12628.9	5.38697	12939.3	5.23123	11427.4	5.39114	10496.4	5.43837	8176.06	5.46846	5877.41	5.40681	3885.59
5.31413	12655.1	5.38942	12968.8	5.23258	11438.5	5.3937	10528.7	5.44031	8203.16	5.47562	5901.3	5.41847	3918.47
5.31704	12678	5.39616	12996.4	5.23919	11450.6	5.40047	10563.1	5.45183	8227.42	5.48508	5930.9	5.42009	3952.4
5.32359	12699.2	5.40539	13023.7	5.24057	11465.2	5.40172	10596.6	5.45374	8249.18	5.48712	5965.66	5.42277	3987.13
5.33282	12721	5.40799	13051.5	5.24725	11483.8	5.41275	10626.9	5.46489	8270.03	5.49416	6002.77	5.42984	4023.21
5.3357	12745.6	5.41467	13079.9	5.25666	11506.8	5.41502	10653.3	5.46706	8291.55	5.50366	6037.39	5.43075	4060.56
5.34243	12773.7	5.42406	13108.8	5.25921	11533.9	5.42585	10677.2	5.47396	8313.98	5.50578	6066.48	5.43843	4098.74
5.3515	12804.5	5.42668	13137.3	5.26588	11564.6	5.42836	10702	5.47929	8336.42	5.51278	6089.49	5.45037	4136.91
5.35616	12838	5.43758	13164.8	5.26722	11598.3	5.43511	10730.1	5.48035	8357.13	5.51812	6107.38	5.45208	4172.79
5.35704	12873.7	5.43997	13191.4	5.27823	11635	5.44125	10760.6	5.48742	8374.66	5.52767	6122.47	5.45915	4204.49
5.36356	12911.2	5.45076	13218.4	5.28057	11674.6	5.45305	10790.6	5.48827	8389.45	5.52974	6138.04	5.46003	4231.71
5.36502	12949	5.45327	13247	5.28818	11715.9	5.45502	10817.4	5.49965	8402.99	5.54109	6156.78	5.47161	4254.43
5.37559	12985.6	5.46406	13277.2	5.29118	11757.2	5.46595	10838.9	5.50166	8416.76	5.54304	6179.91	5.47337	4272.74
5.37832	13019.9	5.46662	13307.9	5.29814	11796	5.46828	10854.1	5.51284	8431.29	5.55004	6207.01	5.48059	4288.04
5.38895	13051.3	5.47723	13337.4	5.29918	11830.4	5.4751	10863.4	5.51495	8446.69	5.55104	6236.7	5.49013	4302.69
5.39163	13080	5.47991	13364.7	5.30609	11859	5.47629	10868.6	5.52189	8462.86	5.5585	6266.99	5.49207	4319.18
5.39833	13105.6	5.4868	13389.4	5.30717	11881.9	5.48308	10872	5.53175	8479.76	5.56333	6296.1	5.49913	4339.16
5.39968	13127.3	5.49612	13410	5.3181	11899.3	5.48424	10875.5	5.53363	8497.3	5.57306	6323.14	5.49997	4363.25
5.41046	13144.6	5.49857	13425.6	5.3205	11911.7	5.49108	10879.7	5.54072	8514.72	5.57501	6347.36	5.51176	4390.96
5.41302	13158	5.50555	13435.7	5.33143	11920.1	5.5006	10884.8	5.55021	8531.93	5.58197	6369.17	5.51337	4422.27
5.42364	13168.4	5.51484	13441.1	5.33379	11925.9	5.50294	10891.1	5.55221	8549.65	5.59164	6389.79	5.525	4457.64
5.42633	13176.3	5.51722	13443.3	5.34062	11931.5	5.51133	10898.3	5.55933	8569.5	5.59366	6410.68	5.52666	4497.34
5.433	13182.5	5.52396	13443.6	5.34596	11939.4	5.51355	10905.8	5.56901	8593.32	5.60077	6431.97	5.53823	4541.2
5.44222	13186.9	5.5332	13442.2	5.35536	11951.5	5.52045	10913.3	5.57089	8622.33	5.60165	6451.2	5.53997	4588.2
5.44494	13190.5	5.53588	13439.9	5.35781	11968.4	5.52156	10920.5	5.57798	8656.45	5.61294	6466.94	5.5473	4637.4
5.45159	13194.1	5.54264	13438.2	5.36876	11989.4	5.52846	10928	5.58759	8694.66	5.615	6479.85	5.55697	4688.42
5.46103	13199.1	5.55204	13438.5	5.3711	12013.5	5.53786	10937.6	5.58953	8735.85	5.62621	6490.87	5.55864	4741.17
5.46359	13207.7	5.55454	13441.5	5.378	12040	5.54026	10951	5.59219	8778.23	5.62831	6499.67	5.56637	4795.23
5.47031	13222.1	5.56133	13447.1	5.38763	12068.5	5.54706	10968.9	5.60338	8818.38	5.64014	6506.78	5.57845	4848.37
5.47953	13243.7	5.57053	13454.7	5.38973	12099	5.5566	10990.2	5.60553	8852.08	5.64164	6514.91	5.57997	4897.3
5.48226	13273.5	5.57315	13464.1	5.39658	12131.2	5.55888	11013.2	5.61263	8876.41	5.6531	6527.47	5.58718	4939.28
5.49282	13311.4	5.57984	13475.6	5.39775	12164.3	5.5615	11036.8	5.61351	8890.56	5.65494	6545.57	5.58801	4973.38
5.49555	13356.6	5.58974	13488.9	5.40893	12197.3	5.57258	11060.5	5.62043	8894.74	5.66628	6567.7	5.59964	5000.34
5.50621	13407.5	5.59181	13503	5.41103	12229.3	5.5749	11084	5.6215	8889.84	5.66825	6591.15	5.6018	5020.78
5.50889	13461.7	5.59448	13516.1	5.42216	12259.6	5.58171	11108	5.62912	8876.97	5.67535	6614.72	5.60837	5035.55
5.52092	13516.4	5.60115	13526.8	5.42436	12287.5	5.58286	11132.9	5.64092	8857.57	5.68507	6639.05	5.60925	5046.14
5.52219	13570.3	5.60655	13534.9	5.43123	12312.6	5.59411	11158.2	5.64279	8833.62	5.68692	6664.58	5.62088	5055.17
5.53275	13622.1	5.60779	13541.3	5.44074	12334.6	5.59614	11183.8	5.64976	8807.81	5.69398	6692.51	5.62259	5065.69
5.53549	13671	5.61444	13547.1	5.44302	12352.3	5.60728	11210.1	5.65965	8782.84	5.70359	6723.62	5.63405	5080
5.54233	13715.7	5.62412	13552.4	5.44981	12365.7	5.60954	11237.3	5.66151	8761.11	5.70556	6757.31	5.63589	5099.33
5.55172	13755.3	5.62645	13557.6	5.45531	12374.4	5.61634	11265.2	5.66857	8744.55	5.71267	6791.77	5.64291	5123.19
5.55417	13789.2	5.63324	13563.7	5.46054	12379.4	5.6175	11294.2	5.67813	8734.64	5.72222	6824.57	5.64835	5151.28
5.56087	13817.2	5.64278	13572.2	5.46581	12383.5	5.62851	11324.8	5.68016	8732.85	5.72423	6853.16	5.64919	5183.31
5.57035	13839	5.64517	13584.4	5.47551	12390.4	5.63079	11357.4	5.68715	8740.03	5.73129	6875.19	5.66071	5218.42
5.57281	13854.7	5.65181	13600.5	5.47766	12402.5	5.6377	11392.2	5.69686	8755.96	5.7409	6889.4	5.66253	5255.54
5.57971	13863.8	5.66132	13619.3	5.48468	12420.5	5.64747	11429.5	5.69875	8779.72	5.74288	6896.84	5.67405	5293.04
5.58079	13866.8	5.66378	13639.4	5.49411	12444.1	5.64948	11468.7	5.70583	8809.71	5.74975	6899.5	5.67582	5329.34
5.59149	13864.5	5.67095	13659.4	5.49632	12472.5	5.65635	11508.2	5.71551	8844.63	5.7595	6900.14	5.68739	5364.42
5.59416	13858.7	5.6759	13679	5.50313	12504.9	5.66583	11546.2	5.71743	8883.46	5.76155	6901.78	5.68918	5399.1
5.601	13851.2	5.68535	13698.9	5.51271	12540.6	5.66806	11581.6	5.72875	8925.94	5.77322	6905.2	5.69698	5434.19
5.60213	13843.3	5.68773	13719.7	5.51493	12579.3	5.67573	11614.3	5.73074	8971.89	5.77485	6909.19	5.70432	5469.24
5.61286	13835.6	5.69893	13741.1	5.52194	12620.4	5.67875	11643.7	5.73792	9020.66	5.78186	6913.6	5.70519	5502.47
5.61542	13828	5.70102	13763.6	5.53125	12662.5	5.68969	11669.5	5.74765	9070.51	5.79158	6921.04	5.71249	5532.74
5.62609	13820.7	5.71188	13787.6	5.53405	12702.8	5.69208	11691.1	5.74938	9119.45	5.79353	6934.94	5.72244	5560.94
5.62876	13814.4	5.71433	13814	5.54013	12739.6	5.70283	11708.1	5.76088	9166.42	5.8007	6956.86	5.72377	5588.54
5.63143	13809	5.72517	13844	5.54952	12772.2	5.70538	11720.8	5.76272	9210.27	5.81054	6985.46	5.73089	5615.8
5.642	13804.5	5.72768	13878.7	5.55225	12800.5	5.71631	11730.2	5.77412	9249.6	5.8121	7018.6	5.74062	5641.34
5.64477	13801.4	5.73448	13918.3	5.55891	12824.6	5.71875	11737.6	5.77602	9283.29	5.81918	7053.97	5.74246	5663.33
5.65149	13802.2	5.7407	13963	5.56437	12844.1	5.72963	11744.2	5.78736	9310.62	5.82014	7088.1	5.74957	5680.52
5.66091	13809.6	5.75206	14013.5	5.57364	12858	5.73202	11751	5.78932	9330.33	5.82777	7117.14	5.75502	5693.04
5.66341	13825.8	5.75427	14069.2	5.5762	12866.2	5.74338	11758.9	5.79637	9342.45	5.83947	7138.82	5.76476	5701.28
5.67015	13851.1	5.76149	14128.3	5.57889	12869.1	5.74536	11768.8	5.80621	9348.08	5.84148	7153.61	5.76639	5705.67
5.67959	13884.4	5.77045	14188.5	5.58962	12867.8	5.75661	11782.2	5.80799	9348.62	5.84859	7163.97	5.77827	5706.85
5.68202	13924.3	5.77301	14247.8	5.59219	12864.2	5.75869	11799.9	5.81517	9345.74	5.85838	7173.24	5.77978	5706.41
5.68876	13970.4	5.77971	14304.5	5.60286	12859.5	5.76568	11822.5	5.81594	9341.64	5.86007	7183.52	5.787	5705.87
5.69805	14021.7	5.78944	14355.9	5.60554	12854.7	5.77501	11850.5	5.82762	9338.49	5.87161	7195.73	5.79666	5706.33
5.70067	14076.8	5.79211	14400.1	5.6127	12850.5	5.77729	11883.4	5.82933	9338.19	5.8734	7209.47	5.79841	5708.06
5.70742	14133	5.79933	14435.7	5.61352	12847.6	5.78424	11919.2	5.83649	9342.4	5.88494	7224.16	5.80558	5711.72
5.71685	14186.8	5.80231	14462.1	5.62033	12845.6	5.79376	11956.3	5.83731	9352.02	5.88674	7239.57	5.81086	5717.99
5.71929	14235.3	5.81304	14480.2	5.62973	12844.7	5.79596	11993.3	5.84429	9367.91	5.89387	7255.63	5.82048	5728.38
5.72625	14276.4	5.81555	14491.2	5.63218	12845.7	5.80282	12028	5.84526	9390.3	5.90348	7272.44	5.82238	5744.19
5.7278	14308.8	5.82629	14497.2	5.64292	12848.9	5.81233	12059.3	5.85238	9418.49	5.90538	7290.96	5.83392	5765.28
5.73793	14332.2	5.82891	14500.4	5.64548	12854.7	5.81461	12087.7	5.86215	9451.34	5.91242	7312.23	5.83567	5790.75
5.74071	14345.9	5.83563	14502.2	5.6562	12862.7	5.82583	12114.5	5.86391	9488.23	5.92232	7337.38	5.84335	5818.92
5.74735	14351.1	5.84541	14504.5	5.65886	12873.9	5.82792	12141.3	5.87111	9528.83	5.924	7365.89	5.85525	5848.62
5.74861	14349.7	5.84759	14509.9	5.66563	12889.2	5.83914	12169.2	5.87189	9572.76	5.93118	7395.67	5.85703	5878.73
5.75946	14344.5	5.85849	14520.2	5.67482	12909.2	5.84125	12199.3	5.88358	9619.38	5.94086	7424.83	5.86415	5907.99
5.7619	14338.1	5.86087	14536.3	5.67744	12934.3	5.85231	12232	5.88524	9668.4	5.9427	7451.91	5.87387	5935.27
5.77257	14332.7	5.86771	14557.9	5.68411	12964.2	5.85455	12266.6	5.89682	9719.02	5.94981	7476.67	5.8756	5960.29
5.77525	14330	5.86884	14584.1	5.69363	12998.2	5.86589	12301	5.89854	9770.79	5.96138	7500.44	5.88761	5983.51
5.78205	14332	5.87968	14614.8	5.69613	13035.4	5.86791	12333.8	5.90611	9822.62	5.96399	7525.57	5.88895	6005.76
5.78326	14340.8	5.88219	14649.5	5.70288	13075	5.87484	12364.1	5.91816	9873.1	5.97145	7554.64	5.89611	6028.59
5.79393	14356.6	5.88893	14687.9	5.71213	13116.7	5.88436	12392.8	5.91983	9921.27	5.97198	7588.58	5.90571	6052.25
5.79654	14379.3	5.89842	14728.4	5.71476	13160.2	5.88652	12421.9	5.93329	9965.96	5.98341	7626.22	5.90763	6075.33
5.80727	14408.7	5.90087	14767.7	5.7216	13206	5.89353	12452.5	5.93586	10005.8	5.98536	7664.49	5.91465	6095.31
5.80989	14444.5	5.90776	14802.4	5.73106	13255.1	5.89914	12483.6	5.94302	10039.4	5.9969	7699.72	5.92003	6109.94
5.81646	14485.8	5.91289	14830.3	5.7334	13308.3	5.90838	12512.5	5.94384	10066.5	5.99859	7728.77	5.9296	6119.07
5.82586	14530.3	5.92228	14851.3	5.74014	13366.1	5.91054	12536.9	5.95531	10087.8	6.00566	7750.95	5.93161	6123.56
5.82854	14575.1	5.92484	14866.2	5.74552	13427.4	5.91722	12555.5	5.95716	10104.3	6.00662	7767.07	5.94338	6124.34
5.83525	14617.4	5.93586	14876.1	5.74674	13490.3	5.92669	12568.9	5.96894	10116.4	6.01407	7779.29	5.94489	6123.62
5.8447	14656.3	5.93813	14883.1	5.75768	13551.8	5.92919	12578.6	5.97045	10124.6	6.01907	7789.96	5.9522	6123.38
5.8472	14692.7	5.94491	14889.3	5.75999	13609.4	5.94005	12586.8	5.97767	10130.3	6.02892	7801.44	5.9573	6124.98
5.85393	14727.6	5.95437	14896.7	5.76681	13660.9	5.94409	12596.5	5.98742	10135.8	6.03063	7814.23	5.96737	6129.28
5.85516	14761.7	5.95682	14906.5	5.76804	13705.7	5.94517	12611.5	5.98914	10143.2	6.03768	7827.65	5.96888	6137.33
5.86595	14793.6	5.95943	14920	5.77921	13743.8	5.95186	12633.9	5.99181	10154.2	6.04737	7840.91	5.97622	6150.06
5.86851	14821.5	5.97027	14937.7	5.78134	13776	5.95315	12663.4	6.00322	10169.7	6.04924	7854.52	5.98588	6168.52
5.87934	14844.6	5.97277	14959.5	5.78406	13802.2	5.96394	12698.4	6.00509	10189.4	6.05634	7868.94	5.9875	6193.3
5.88184	14863.2	5.97951	14985	5.79517	13823	5.96645	12735.8	6.01239	10212.5	6.06642	7884.27	5.99918	6224.26
5.88847	14877.5	5.98914	15013.2	5.79732	13839.6	5.97725	12771.6	6.02194	10237.5	6.06795	7900.75	6.00085	6260.77
5.88982	14888.1	5.99141	15042.8	5.80419	13853.2	5.97975	12803.1	6.02378	10262.3	6.07495	7918.77	6.00812	6302.44
5.90055	14895.7	5.99821	15072	5.8053	13864.4	5.99064	12829.1	6.03111	10285.8	6.08491	7938.01	6.01398	6350.42
5.90312	14901.6	6.00811	15098.5	5.81222	13873.9	5.99313	12850.2	6.04089	10307.7	6.08656	7958.14	6.0261	6404.96
5.91022	14907.2	6.01009	15121.6	5.82148	13882.4	5.9999	12868.2	6.04241	10328.6	6.09814	7977.82	6.0275	6464.33
5.91112	14912.7	6.01705	15140.5	5.82399	13890.3	6.00521	12885.2	6.04965	10348.6	6.09987	7996.07	6.03912	6524.56
5.92214	14917.2	6.02634	15154.3	5.83078	13898	6.00637	12902.8	6.05949	10367.3	6.11154	8012.84	6.04084	6581.6
5.92447	14920.2	6.02873	15162.2	5.84068	13906.2	6.01755	12920.7	6.0611	10384.7	6.11316	8029.44	6.05289	6632.76
5.9352	14922.1	6.03553	15164.9	5.84268	13916	6.01975	12938.3	6.0682	10401.3	6.12478	8046.61	6.05414	6677.09
5.93776	14923.6	6.04496	15164.2	5.84942	13929	6.03068	12955.4	6.07863	10418.5	6.12651	8064.6	6.0613	6713.43
5.9445	14925.5	6.04736	15162.8	5.8588	13944.8	6.03306	12972.4	6.07967	10436.9	6.13842	8084.73	6.07104	6740.18
5.95398	14928.1	6.05836	15163.7	5.86125	13961.9	6.03574	12990.2	6.08686	10456.2	6.13985	8107.94	6.0728	6756.89
5.95642	14931.9	6.06068	15169.4	5.86804	13977.8	6.04659	13009.9	6.09219	10475.6	6.14764	8134.58	6.08002	6764.3
5.96317	14938.2	6.06761	15181.3	5.87738	13991.6	6.04904	13031.9	6.10209	10494.3	6.15048	8163.98	6.08526	6763.96
5.96441	14947.6	6.06872	15199.5	5.87995	14003.7	6.05593	13056	6.10371	10511.7	6.15755	8194.25	6.0951	6757.79
5.97519	14960.3	6.07989	15223.5	5.88686	14016	6.05707	13081.2	6.11572	10528.9	6.15846	8224.05	6.09672	6747.07
5.9777	14974.8	6.08202	15251.6	5.89635	14030	6.068	13106.6	6.11699	10547.1	6.16591	8251.86	6.10874	6733.78
5.98844	14989.3	6.08885	15283.4	5.89857	14046.3	6.07039	13131.1	6.12417	10567.2	6.17523	8277.02	6.11012	6719.29
5.99106	15002.7	6.09859	15319.4	5.90536	14065.3	6.07305	13153.4	6.13401	10589.8	6.17712	8299.13	6.1174	6705.42
5.99782	15015.7	6.10062	15359.4	5.91482	14087.3	6.08002	13173	6.13568	10614.2	6.18424	8318.6	6.1181	6695.07
6.00722	15029.8	6.10749	15402.3	5.91726	14111.4	6.08102	13188.9	6.14308	10639.7	6.19397	8336.83	6.12974	6690.93
6.00973	15046	6.11722	15447.1	5.92406	14137.1	6.09219	13200.8	6.15274	10665.8	6.19577	8355.66	6.13144	6694.67
6.01645	15064.1	6.11928	15492.4	5.93344	14164.4	6.09433	13210.1	6.15426	10691.5	6.20281	8375.15	6.14312	6707
6.0218	15083.1	6.12623	15537.5	5.93589	14192.9	6.10542	13219.8	6.1621	10716.4	6.21266	8394.94	6.1447	6726.84
6.02296	15102.3	6.13586	15581.6	5.94324	14221.4	6.10765	13233.3	6.17389	10740.5	6.21438	8415.49	6.15186	6751.83
6.03404	15122.2	6.13794	15624.3	5.95236	14247.9	6.11038	13250.8	6.17568	10764.7	6.2215	8437.16	6.16152	6779.54
6.03637	15143.9	6.14487	15664.6	5.95452	14269.8	6.12117	13272.6	6.1872	10789.3	6.2313	8459.52	6.16342	6807.83
6.04732	15169.4	6.14592	15702.7	5.96179	14284.7	6.12362	13298.5	6.18897	10813.8	6.2331	8482.66	6.1706	6834.83
6.04965	15199.9	6.15692	15738.6	5.97065	14291.1	6.13063	13326.9	6.19608	10837.7	6.24008	8506.76	6.18055	6860.65
6.06057	15236	6.15926	15772.7	5.97316	14289.3	6.14035	13356.1	6.19691	10861.5	6.24998	8531.8	6.18202	6888.65
6.06296	15276.7	6.16611	15804.9	5.98005	14281.3	6.14231	13384.7	6.20843	10887	6.2517	8557.97	6.18911	6922.65
6.07006	15320.2	6.16723	15834.9	5.98111	14269.7	6.14912	13411.8	6.21027	10915.3	6.25882	8584.95	6.19465	6963.07
6.07536	15363.8	6.17456	15862.4	5.99213	14257.8	6.15884	13437.3	6.21742	10946.5	6.26856	8610.5	6.20448	7008.03
6.0763	15404.7	6.17928	15886.3	5.99446	14248.2	6.16094	13460.9	6.21822	10979.6	6.27036	8632.55	6.20602	7055.62
6.08715	15441.3	6.18902	15905.1	6.00543	14243.1	6.16783	13482.7	6.22994	11012.5	6.27758	8649.97	6.21804	7103.62
6.0896	15472.7	6.19118	15916.9	6.00775	14244.4	6.17745	13502.6	6.23157	11044.2	6.28747	8662.13	6.21934	7149.59
6.10058	15498.7	6.19814	15921.5	6.01442	14253.7	6.17958	13521.2	6.24365	11075.7	6.28902	8668.68	6.23099	7190.98
6.1029	15519.5	6.20787	15919.4	6.02403	14271	6.19052	13539.6	6.2449	11108.8	6.29603	8670.77	6.23266	7225.63
6.10983	15536.1	6.20984	15911.6	6.02641	14296.3	6.19292	13558.7	6.25206	11143.7	6.30643	8670.57	6.24432	7252.41
6.11088	15550.6	6.21666	15900.3	6.03311	14329.4	6.19992	13580.2	6.2619	11179	6.30767	8669.53	6.24647	7271.52
6.12179	15565.9	6.22634	15887.9	6.04262	14369	6.2091	13604.7	6.26356	11212.4	6.31483	8669.08	6.24863	7284.5
6.12497	15584.6	6.22905	15877.4	6.04507	14413.2	6.21154	13631.6	6.26621	11241.6	6.31566	8670.68	6.2603	7292.23
6.12686	15608.7	6.23546	15871.2	6.05575	14459.1	6.22256	13660.9	6.27801	11265.1	6.32742	8675.84	6.26197	7293.77
6.13777	15640	6.24532	15871.1	6.05843	14504.5	6.22489	13692.9	6.27954	11282.1	6.32901	8685.37	6.26924	7287.07
6.14022	15679.4	6.24716	15877.6	6.06943	14547.7	6.2358	13726.7	6.28676	11291.9	6.34075	8698.06	6.26998	7271.65
6.15117	15726.4	6.25403	15891.4	6.07171	14588.2	6.23819	13760.4	6.29647	11295.3	6.34232	8714.28	6.27699	7249.57
6.15356	15780.4	6.25515	15913	6.0825	14625.1	6.24942	13793.1	6.2982	11294.5	6.34948	8735.92	6.27794	7225.89
6.16037	15840.6	6.26638	15942.3	6.08501	14657.6	6.25154	13823.1	6.30532	11291.7	6.35908	8765.09	6.28505	7205.46
6.16561	15904.5	6.2685	15977.7	6.09576	14685.3	6.25863	13848.7	6.31527	11288.9	6.36094	8802.97	6.29046	7191.78
6.17503	15968	6.27977	16018.4	6.09838	14708.9	6.25949	13869.8	6.31686	11286.7	6.36811	8849.17	6.29124	7187.66
6.17748	16026.5	6.28181	16062.9	6.10497	14730.1	6.2705	13886.2	6.32402	11285.3	6.37801	8900.46	6.29846	7194.14
6.18431	16077	6.28868	16109.4	6.11487	14750.2	6.27278	13897.7	6.33392	11284.8	6.37958	8953.28	6.30388	7210.56
6.19022	16118.7	6.29808	16155.9	6.11698	14770.2	6.27979	13904.8	6.33552	11286.4	6.38668	9005.13	6.30912	7236.01
6.19899	16151.2	6.30042	16200.4	6.12388	14790.3	6.28075	13908.5	6.33814	11290.9	6.39652	9053.95	6.30992	7269.62
6.20149	16174	6.30737	16240.2	6.13324	14810.9	6.29186	13910.8	6.34981	11297.8	6.39886	9097.75	6.31704	7309.36
6.21247	16187.1	6.31692	16272.8	6.13563	14831.9	6.29414	13913.2	6.35145	11306.1	6.40527	9133.71	6.31788	7351.81
6.2148	16190.4	6.31906	16296.2	6.1425	14853.4	6.30526	13916.6	6.35869	11315.6	6.41511	9159.89	6.32961	7393.46
6.22585	16184.4	6.32594	16309.3	6.15196	14875.3	6.30742	13922	6.36855	11326.8	6.41684	9175.9	6.33118	7432.47
6.22814	16172.3	6.33575	16312.5	6.1543	14898.1	6.31879	13930.6	6.37011	11340.4	6.42406	9183.08	6.33834	7467.65
6.23495	16158.6	6.33774	16306.6	6.16115	14921.4	6.32075	13944.3	6.37728	11356.3	6.43373	9182.4	6.33923	7498.13
6.24081	16147.8	6.34463	16293.5	6.17069	14945.7	6.32773	13964.3	6.37807	11374.7	6.43552	9174.85	6.34643	7524.31
6.24143	16142.8	6.35423	16276.1	6.17295	14971.3	6.32874	13990.7	6.38996	11395.6	6.44706	9162.98	6.34718	7548.12
6.24838	16144.2	6.35638	16257.7	6.17976	14998.2	6.33146	14022	6.39144	11419.7	6.44892	9149.82	6.35441	7570.14
6.24938	16150.5	6.36342	16242.4	6.18094	15026.1	6.34253	14057	6.39866	11448.3	6.45148	9138.44	6.35558	7590.03
6.2565	16159.9	6.37289	16233	6.19184	15054.8	6.34474	14095.3	6.39942	11483.2	6.45865	9131.22	6.36247	7607.82
6.25742	16172	6.37506	16231.1	6.19428	15084.3	6.35592	14137.8	6.40209	11524.7	6.46834	9129.31	6.36319	7625.06
6.26845	16186.2	6.38207	16237.8	6.20507	15115.2	6.35806	14184.8	6.40476	11571.7	6.47022	9132.9	6.37036	7643.65
6.27073	16201.9	6.39166	16253.7	6.20759	15147	6.36504	14236.7	6.40743	11622.1	6.4774	9141.02	6.37118	7664.76
6.28175	16219.7	6.39365	16279	6.21431	15178.8	6.37456	14292.4	6.41472	11673.6	6.48699	9153.95	6.38335	7689.01
6.28408	16241	6.40053	16313.4	6.22371	15209.5	6.37672	14349.7	6.42434	11722.8	6.4888	9173.19	6.38456	7714.5
6.29516	16266.5	6.41009	16355.7	6.22621	15238	6.38407	14406.3	6.42602	11767.8	6.49587	9199.23	6.39179	7737.58
6.29742	16295.6	6.41232	16404.8	6.2331	15264.4	6.38468	14459.4	6.43394	11807.7	6.50582	9232.07	6.39252	7754.69
6.30851	16325.8	6.42363	16458.8	6.23417	15289	6.39557	14506.3	6.44617	11842.3	6.50743	9270.84	6.39968	7764.42
6.31072	16354.2	6.42567	16515.8	6.24112	15312	6.39801	14546	6.44736	11871.7	6.51477	9316.18	6.40052	7767.51
6.32176	16379.2	6.43256	16574.4	6.25069	15333	6.40482	14579.3	6.45471	11896.8	6.52443	9368.79	6.40769	7765.4
6.32397	16401.5	6.44219	16633.4	6.2529	15351.2	6.41444	14607.6	6.45536	11918.1	6.52606	9427.57	6.41304	7758.34
6.3352	16421.9	6.4443	16690.8	6.26392	15366.2	6.41667	14633.2	6.46739	11935.1	6.53323	9489.41	6.42276	7746.42
6.33737	16440.2	6.45117	16744.8	6.2662	15378.4	6.4235	14656.9	6.46864	11946.6	6.54313	9550.73	6.42448	7729.85
6.34463	16457	6.4523	16794.8	6.27752	15387.3	6.42467	14677.7	6.48063	11952.6	6.54476	9607.96	6.43616	7707.36
6.35371	16473.6	6.46357	16840.9	6.2795	15392	6.43563	14696.1	6.48201	11954.7	6.55651	9658.9	6.43778	7678.23
6.35605	16491	6.4656	16883.7	6.28661	15392.7	6.43796	14714.4	6.48941	11955.3	6.55804	9703.02	6.44494	7644.05
6.36284	16508.1	6.47283	16923.3	6.28748	15390.7	6.4407	14734.6	6.49909	11956.8	6.56076	9740.61	6.45507	7607.92
6.37252	16522.5	6.48211	16960.1	6.29429	15388.2	6.45154	14755.9	6.50066	11961.4	6.56795	9771.28	6.45646	7574.44
6.37468	16531.7	6.48429	16995.3	6.29552	15386	6.45393	14777.7	6.50782	11970.8	6.57923	9793.83	6.46842	7547.57
6.38149	16534.6	6.49116	17030.2	6.30647	15384	6.46479	14799.8	6.51783	11986.2	6.58655	9807.43	6.46976	7530
6.39115	16532.2	6.50077	17064.5	6.30881	15382.9	6.46724	14821.8	6.51932	12007.5	6.59634	9811.39	6.47705	7523.91
6.39332	16528.5	6.50287	17095.8	6.31575	15384.2	6.47411	14843.6	6.53129	12034	6.59802	9805.91	6.48689	7530.17
6.40022	16527.5	6.50988	17121.7	6.31681	15389.5	6.48351	14866.1	6.53262	12065.5	6.60527	9791.44	6.48845	7547.87
6.40128	16531.3	6.51091	17140.4	6.32365	15400.2	6.48596	14889.2	6.54436	12101.6	6.61494	9769.76	6.49577	7574.71
6.40845	16539.5	6.51788	17151.7	6.32479	15417.5	6.49275	14911.1	6.54596	12140.5	6.61673	9744.5	6.4964	7607.14
6.41784	16550.2	6.51894	17155.7	6.33583	15441.4	6.49392	14929.5	6.55777	12179.9	6.62376	9719.81	6.50847	7641.69
6.41996	16562.9	6.52598	17153	6.33811	15471.8	6.50508	14943.3	6.55926	12218.6	6.63377	9700.99	6.50968	7677.48
6.43127	16579.7	6.5354	17144	6.345	15507.9	6.50723	14953.6	6.57139	12256.1	6.63534	9690.95	6.51702	7716.88
6.43324	16603.1	6.5375	17130.5	6.34613	15547.9	6.5141	14963.3	6.57256	12292.7	6.64247	9690.93	6.52688	7763.48
6.44455	16635.8	6.54458	17115.8	6.35733	15588.7	6.52344	14975.3	6.57996	12329	6.65231	9700.27	6.52838	7818.76
6.44658	16681	6.5543	17103.3	6.35943	15628	6.52589	14992.7	6.58997	12363.9	6.65398	9716.13	6.5356	7881.24
6.45356	16740.3	6.5562	17094.3	6.3664	15664.6	6.5339	15016	6.59124	12396.5	6.66125	9736.21	6.54574	7945.88
6.45904	16812.8	6.56313	17088.9	6.36747	15697.6	6.53657	15044.4	6.59859	12425.4	6.66199	9757.93	6.547	8004.84
6.46834	16893.8	6.5728	17087	6.3785	15726.4	6.5477	15075.4	6.5992	12449.9	6.6646	9778.49	6.5544	8050.98
6.47056	16978	6.57482	17088.6	6.38077	15751.3	6.54992	15106.5	6.61121	12469.3	6.67194	9797.46	6.55498	8080.05
6.47319	17060.2	6.58173	17093.6	6.38762	15773.6	6.55689	15136	6.6125	12484.1	6.67712	9817.21	6.56703	8091.17
6.48448	17137.5	6.59157	17101.8	6.39716	15794.8	6.55787	15164.2	6.61967	12494.8	6.68707	9841.82	6.56837	8086.18
6.48653	17209.5	6.59353	17113.4	6.39938	15816.6	6.56464	15191.6	6.62111	12503.3	6.68862	9873.9	6.58031	8069.52
6.49767	17276.2	6.6005	17127.4	6.41052	15839.2	6.57459	15218.5	6.6277	12511.3	6.69577	9912.26	6.58166	8046.98
6.49988	17337.4	6.60999	17142.3	6.41276	15861.7	6.57651	15244.1	6.63294	12519.8	6.70561	9952.19	6.58962	8022.74
6.50678	17391.6	6.61215	17157.2	6.42377	15882.4	6.58341	15266.8	6.64284	12530.7	6.70727	9988.08	6.60147	7999.21
6.51211	17437.6	6.62345	17172.2	6.42599	15899.6	6.59325	15286.7	6.64446	12545.1	6.71443	10015.6	6.60297	7977.21
6.52184	17474.9	6.62548	17186.9	6.43288	15912.1	6.59519	15303.9	6.65159	12564	6.71983	10032.8	6.61483	7958.29
6.5239	17503	6.63663	17201.1	6.44289	15921	6.60196	15319.6	6.66126	12586.9	6.72973	10041	6.61631	7944.68
6.53519	17520.4	6.63879	17216.4	6.44474	15928.4	6.60744	15333.8	6.66316	12613	6.73124	10042.5	6.6236	7938.2
6.53714	17526.9	6.64581	17235.1	6.45172	15936	6.61681	15345.6	6.67026	12641.1	6.74282	10039.1	6.6336	7941.27
6.54426	17524.9	6.64675	17259.1	6.46108	15942.6	6.61913	15354.8	6.68021	12670.2	6.74459	10031.9	6.63492	7955.31
6.55371	17518.7	6.6538	17288.7	6.4633	15946.9	6.63034	15361.2	6.68177	12700.1	6.75175	10022.2	6.64232	7980.67
6.5558	17513.2	6.66343	17324.2	6.47026	15948	6.63245	15364.7	6.68902	12731.3	6.76166	10011	6.65215	8017.84
6.56273	17513	6.66543	17366.3	6.48	15946	6.63939	15366.2	6.69424	12765.8	6.76326	9999.18	6.65357	8066.85
6.5682	17520.7	6.67288	17416.9	6.482	15941.3	6.64041	15367.4	6.70398	12805	6.77047	9988.12	6.66091	8125.4
6.5778	17536.5	6.67344	17477.1	6.48885	15934.8	6.6515	15368.4	6.70576	12847.6	6.77122	9979.89	6.67075	8189.81
6.57976	17556.9	6.68486	17546.1	6.49845	15929	6.65377	15368.8	6.71742	12889.8	6.78305	9978.43	6.67218	8256.44
6.59138	17577.7	6.68672	17621	6.50062	15926.7	6.6607	15368.2	6.71904	12928.5	6.78451	9987.34	6.67951	8323.59
6.59318	17595.6	6.68935	17698.1	6.50757	15930.3	6.67027	15367.5	6.72624	12962	6.79631	10010.3	6.68953	8390.72
6.60011	17607.9	6.70092	17774.8	6.51348	15940.6	6.67245	15368.2	6.73596	12990.2	6.79789	10049.3	6.69089	8456.55
6.60977	17613.5	6.70269	17849.7	6.52509	15956.4	6.68352	15371	6.73796	13013.3	6.80564	10103.6	6.69829	8518.76
6.61178	17613.9	6.70972	17921.9	6.52726	15975.9	6.68574	15375	6.74932	13032	6.81763	10169.1	6.70802	8574.5
6.61885	17611.9	6.71549	17989.6	6.53839	15997.2	6.69268	15379.1	6.75104	13047.3	6.81918	10240	6.70956	8621.85
6.62424	17610.1	6.72416	18050.5	6.54055	16018.8	6.70231	15381.8	6.76277	13060.7	6.83095	10309.2	6.71737	8659.24
6.63002	17610.6	6.72666	18103.7	6.54763	16039.7	6.70443	15382.5	6.76434	13073.3	6.83247	10370.2	6.72959	8685.69
6.64126	17613.6	6.73334	18147.9	6.55719	16060.4	6.71123	15381.3	6.77589	13085.5	6.83976	10420.7	6.73083	8701.41
6.64376	17617.5	6.73464	18181.2	6.55925	16082.5	6.71677	15379.9	6.77768	13099	6.84046	10462.8	6.74267	8706.53
6.65454	17621.3	6.73733	18202.9	6.57043	16107.9	6.72614	15380.4	6.78926	13115.3	6.85227	10501.5	6.7442	8701.49
6.65705	17624.7	6.74408	18213.4	6.57255	16137.4	6.72835	15384.8	6.79102	13134.5	6.85381	10539.7	6.75148	8687.7
6.66818	17629	6.75326	18214.4	6.57955	16171.2	6.73969	15393.6	6.7982	13156	6.86109	10576.7	6.76167	8667.56
6.67038	17636.5	6.75598	18208.3	6.58918	16207.6	6.7417	15405.7	6.80809	13178.6	6.87111	10609.1	6.76281	8644.18
6.67713	17649.8	6.76266	18198.7	6.59122	16244.8	6.74856	15420.6	6.8097	13201.7	6.87247	10633.6	6.77043	8619.13
6.68664	17671.4	6.77214	18190.3	6.5982	16281	6.75804	15438.2	6.81692	13224.6	6.87975	10648.1	6.78294	8594.69
6.68903	17702.9	6.77464	18187.6	6.60786	16315.9	6.76031	15458.9	6.82681	13245.9	6.88989	10653.8	6.78414	8574.05
6.69995	17743.3	6.7814	18192.1	6.60981	16350.8	6.77172	15483.5	6.8283	13262.7	6.89113	10653.3	6.79159	8561.63
6.70234	17789.4	6.79063	18203.2	6.61697	16388.3	6.77365	15513.2	6.83546	13272.3	6.90315	10650.5	6.80161	8561
6.70922	17836	6.7933	18219.2	6.61781	16431	6.78479	15548.5	6.84519	13273.4	6.90437	10648.9	6.80279	8573.86
6.71873	17880.2	6.80003	18238	6.62488	16479.2	6.78696	15588.7	6.84696	13266.5	6.91643	10650.8	6.81002	8600.03
6.72101	17921.4	6.80934	18257.4	6.6258	16531.7	6.79804	15632.5	6.85398	13253.6	6.91838	10656.2	6.82014	8638.54
6.72767	17959.2	6.81196	18275.9	6.63283	16586.7	6.80031	15677.6	6.8639	13237.8	6.92989	10664	6.8214	8688.21
6.73314	17994.4	6.81871	18294.2	6.64233	16642.3	6.81159	15720.6	6.86561	13224.4	6.93107	10672.5	6.82886	8747.66
6.7431	18029.8	6.82784	18312.9	6.64456	16696.4	6.81359	15757.9	6.87283	13219.5	6.94313	10680.6	6.83869	8814.22
6.74497	18068.2	6.83062	18331.2	6.65157	16748.4	6.82057	15786.8	6.88257	13226.9	6.94437	10687.6	6.84005	8884.21
6.75589	18110	6.84188	18347.6	6.6524	16798	6.82588	15806.4	6.88428	13248	6.95172	10693.6	6.85212	8955.7
6.75828	18152.8	6.84392	18360.1	6.66409	16844.8	6.83542	15818.2	6.89579	13283.4	6.96196	10699.4	6.85336	9028.34
6.76095	18194.1	6.85471	18367.6	6.6658	16889.4	6.83757	15823.9	6.89758	13333.3	6.96304	10705.3	6.86068	9101.68
6.7718	18230.2	6.85725	18371.3	6.67289	16932	6.84891	15825.8	6.90508	13397.1	6.971	10713	6.87083	9174.02
6.77424	18257.3	6.86793	18373.2	6.67382	16972.6	6.85092	15826.1	6.9146	13473.2	6.98335	10724.2	6.87265	9242.43
6.78103	18273.5	6.87055	18376.1	6.685	17010.9	6.85771	15825.5	6.91623	13558.2	6.98438	10739.9	6.87938	9304.11
6.78647	18281.2	6.88106	18382.5	6.68711	17046	6.86738	15824.4	6.92779	13646.9	6.99171	10760.3	6.88972	9355.96
6.79159	18283.2	6.88386	18395.3	6.69834	17077.1	6.86955	15822.8	6.92956	13732.9	6.99236	10783.6	6.89067	9394.86
6.80155	18282.1	6.89062	18418.4	6.70042	17105	6.87645	15820.8	6.9411	13810.1	7.0047	10806.4	6.89795	9417.82
6.80356	18279.7	6.89185	18455.2	6.70741	17130.9	6.88191	15819.4	6.94285	13874	7.00565	10828.9	6.90803	9421.88
6.81459	18276	6.90258	18506.2	6.71708	17155	6.89147	15821.2	6.95459	13922.1	7.01776	10854.6	6.90936	9406.19
6.81739	18272	6.90514	18569.7	6.71903	17177.3	6.89353	15830	6.95618	13953.5	7.01895	10887.5	6.9167	9372.75
6.82808	18269.6	6.90782	18643.8	6.72615	17197.9	6.90458	15847.4	6.96375	13967.9	7.02641	10930.3	6.91732	9325.52
6.83019	18272.1	6.91862	18725.7	6.73578	17216.4	6.90682	15874.4	6.97585	13966.8	7.027	10983.4	6.92927	9270.14
6.83701	18282.8	6.92113	18812.4	6.73769	17232.7	6.91377	15910.6	6.97751	13953.7	7.0391	11044.5	6.93062	9212.04
6.84242	18304.1	6.92789	18901.1	6.74479	17247.2	6.9234	15955.1	6.98969	13933.9	7.0403	11109.1	6.94272	9155.33
6.85173	18337.1	6.93854	18989.3	6.75003	17260.3	6.92549	16006.5	6.99088	13913.1	7.05242	11171.3	6.94396	9102.88
6.85418	18382.8	6.9398	19074.4	6.75107	17271.9	6.93248	16062.6	6.99809	13896.8	7.05359	11227.3	6.95602	9057.01
6.86556	18440.5	6.94652	19153.9	6.76267	17282.9	6.9379	16121	7.00787	13887.8	7.0611	11276.1	6.9573	9020.31
6.86751	18508	6.956	19224	6.76436	17294.6	6.9388	16180.4	7.00948	13887.6	7.06426	11317.5	6.9647	8995.93
6.87874	18581.7	6.95845	19281.6	6.77615	17306.9	6.95006	16240.5	7.01221	13896.7	7.07642	11352	6.96986	8984.95
6.8808	18659	6.96927	19325	6.77769	17318.8	6.95268	16302.7	7.02384	13914.8	7.07761	11382.3	6.98016	8986.03
6.89197	18737.4	6.97178	19353.8	6.78485	17328.8	6.96322	16366.9	7.02545	13941	7.08969	11411.5	6.98127	8998.39
6.89412	18812.3	6.98252	19367.1	6.78567	17336.2	6.96549	16431.3	7.03273	13974.3	7.09162	11442.2	6.98867	9023.45
6.90111	18878.6	6.98506	19364.8	6.79295	17340.3	6.97666	16492.7	7.04274	14012.9	7.09819	11476.7	6.98928	9062.11
6.90211	18933.1	6.996	19348.6	6.79367	17341.5	6.97878	16546.8	7.04413	14055.4	7.10826	11516	7.00146	9113.77
6.90944	18974.6	6.99844	19320.2	6.80091	17342.2	6.98568	16590.9	7.05136	14099.5	7.10959	11558.5	7.00258	9176.87
6.91875	19003	7.00942	19282	6.80162	17345.8	6.99113	16624	7.06116	14143.5	7.11694	11602.1	7.00996	9249.92
6.92078	19019.4	7.01176	19237.9	6.81298	17352.8	7.00053	16648.3	7.06278	14187	7.12673	11644.7	7.01987	9331.75
6.92786	19027.1	7.01847	19193.9	6.81496	17361.7	7.00275	16666.7	7.06545	14230.9	7.12817	11684	7.02126	9420.73
6.92876	19029.6	7.02795	19156.4	6.82677	17371.2	7.01398	16681.6	7.07384	14276.8	7.14046	11717.3	7.0286	9514.19
6.93975	19028.4	7.03033	19131.5	6.82832	17380.3	7.0161	16696.1	7.08513	14325.9	7.14158	11743.2	7.03879	9609.57
6.9421	19024.4	7.03712	19121.8	6.83539	17389.2	7.02311	16713.7	7.08674	14378.8	7.15339	11760.9	7.03984	9704.05
6.95315	19019.2	7.04635	19127.3	6.84529	17399.1	7.0328	16737.5	7.09864	14435	7.15487	11769.9	7.04741	9793.98
6.95539	19014.5	7.04903	19146.3	6.84698	17411.4	7.03477	16768.1	7.10003	14492.9	7.16704	11769.3	7.05056	9875.61
6.96234	19011.1	7.05591	19177.1	6.85413	17428.4	7.04174	16804.7	7.10743	14551.5	7.16817	11757.8	7.05802	9946.46
6.97301	19008.8	7.0651	19218.4	6.86397	17451.4	7.04705	16845.9	7.11721	14610.8	7.18011	11736.2	7.06983	10005.6
6.97412	19009	7.06765	19269.2	6.86564	17480.1	7.05658	16891	7.11872	14669.9	7.18151	11709.8	7.07655	10052.5
6.98098	19012.9	7.07845	19327.9	6.87276	17512.2	7.05869	16940.2	7.12139	14728	7.18896	11684.5	7.07715	10086.5
6.99047	19022	7.08101	19392.9	6.88255	17545	7.06988	16993.8	7.1334	14783.8	7.19857	11664.4	7.0895	10107.8
6.99271	19037.1	7.09191	19462	6.88423	17576.2	7.07203	17051	7.13468	14835.1	7.20014	11651.9	7.09057	10116.7
6.99954	19057.9	7.0943	19532.7	6.89584	17604.1	7.07895	17111.3	7.14195	14878.9	7.20737	11648.8	7.09802	10115.3
7.00071	19082.5	7.10198	19601.3	6.89763	17628.1	7.08885	17173.6	7.15175	14913.2	7.21766	11654.4	7.10824	10106.3
7.00334	19108	7.10492	19664.6	6.90461	17648.1	7.09069	17235.7	7.15337	14937.1	7.21882	11666	7.10913	10092.8
7.01022	19131.8	7.11594	19720.4	6.91428	17664	7.09781	17294.6	7.16048	14952.6	7.22611	11681.7	7.11658	10078.5
7.01138	19152.8	7.11827	19768.7	6.91619	17676.1	7.10731	17346.9	7.17055	14962	7.23629	11700.9	7.12671	10065.4
7.01859	19171.7	7.12518	19812.3	6.92342	17685.7	7.10935	17389.7	7.172	14966.9	7.23746	11722.4	7.12782	10055.8
7.02354	19190.3	7.13473	19853.9	6.92423	17693.6	7.12061	17423	7.17939	14968.4	7.24491	11743.6	7.13522	10051.5
7.03327	19211.7	7.13689	19894.9	6.93139	17700.8	7.12267	17449.6	7.18906	14966.5	7.24543	11764.6	7.14534	10051.6
7.0353	19240.2	7.14374	19935.9	6.93222	17707.2	7.13391	17472.3	7.19069	14961.1	7.25737	11789.4	7.14645	10055.1
7.04654	19277.4	7.15326	19977.3	6.93937	17712.4	7.13595	17492.8	7.19791	14952.6	7.25875	11823.2	7.15389	10063.4
7.04869	19322.3	7.15559	20019.3	6.94506	17716.8	7.1473	17511.5	7.20793	14940.1	7.26621	11868.5	7.15442	10078.3
7.05551	19373	7.16256	20060.4	6.95725	17720.8	7.14929	17528.6	7.20926	14923.2	7.26671	11923.1	7.16181	10101.1
7.05848	19425.9	7.17245	20098.5	6.95887	17727	7.15627	17543.2	7.21665	14902.6	7.27867	11982.3	7.17194	10132.7
7.05934	19477	7.17427	20130.1	6.96638	17739.4	7.16593	17555	7.22654	14880.7	7.28007	12041	7.17309	10173.9
7.07058	19523.2	7.18128	20153.1	6.97766	17760	7.16794	17564.2	7.22795	14860.2	7.29186	12097.9	7.18532	10224.2
7.07263	19563.2	7.18218	20168.2	6.98015	17788.5	7.17928	17572	7.2353	14844.2	7.29342	12152.1	7.18638	10280.8
7.07952	19597.5	7.18492	20177.8	6.98282	17822.5	7.18125	17579.2	7.2359	14835.4	7.3057	12202.6	7.19872	10340.5
7.0806	19627.1	7.19591	20184.8	6.99375	17859.2	7.18822	17586.7	7.23863	14836	7.30671	12248.7	7.19978	10399.3
7.08805	19652.7	7.19819	20190.5	6.99613	17896.7	7.18923	17595.6	7.25036	14846.4	7.31404	12290.4	7.20723	10452.6
7.08864	19674.8	7.20506	20194.9	7.00714	17934.2	7.20063	17605.2	7.25194	14865.4	7.32417	12327	7.21781	10495.6
7.09545	19694.4	7.2062	20197.6	7.00947	17971.7	7.20253	17613.4	7.25927	14892	7.32537	12358.2	7.21843	10524.1
7.09666	19712.9	7.21729	20199	7.01628	18008.6	7.20965	17617.5	7.25992	14925.8	7.33276	12384	7.2306	10535
7.10336	19732.2	7.2195	20200.1	7.01747	18044.6	7.21922	17616.5	7.27167	14966.8	7.33384	12404.5	7.23174	10528
7.10461	19753.8	7.23056	20204	7.02437	18078.8	7.22119	17610.8	7.27321	15013.9	7.34529	12420.7	7.23919	10504.3
7.11553	19778.5	7.2329	20213.3	7.02542	18111.1	7.23278	17602.8	7.28513	15065.8	7.34668	12435.4	7.24712	10464.2
7.11791	19805.8	7.24413	20229.2	7.03227	18141.6	7.23451	17595.6	7.28658	15121.7	7.35398	12450.8	7.25736	10410.1
7.12979	19834.9	7.2462	20251.8	7.03345	18171.2	7.24202	17592.8	7.29842	15180	7.36388	12470.5	7.25835	10348.6
7.13125	19865.2	7.25303	20279.5	7.04429	18202.1	7.25129	17596.8	7.29986	15238.2	7.36537	12499.2	7.26591	10288.4
7.14231	19894.5	7.26277	20309.4	7.04679	18241.4	7.25314	17612.9	7.30713	15287.7	7.37724	12546.8	7.2786	10259.8
7.14454	19917.1	7.2648	20337.7	7.05353	18283.6	7.26095	17631.4	7.31715	15337.1	7.37861	12592.4	7.27971	10263.5
7.15149	19937.1	7.27178	20364.4	7.06284	18326	7.26387	17648.6	7.31854	15385.1	7.3859	12637.1	7.28728	10286.4
7.15255	19956.1	7.2772	20390.1	7.06541	18368.6	7.27516	17664.5	7.32579	15431.5	7.39613	12682.8	7.29033	10322.8
7.16361	19974.2	7.27811	20415.3	7.07226	18411.5	7.27711	17679.9	7.32652	15476.3	7.39733	12729.9	7.29778	10371.2
7.1659	19991.4	7.28942	20439.9	7.08144	18455.2	7.28885	17695.4	7.33862	15519.6	7.40921	12778.7	7.30785	10431.7
7.17276	20007.5	7.29146	20464.2	7.08406	18499.7	7.29046	17711.6	7.33985	15561.5	7.4106	12828.9	7.309	10504.7
7.17384	20022.2	7.30253	20488	7.0908	18545.4	7.29756	17728.6	7.35172	15602.1	7.42261	12880.4	7.31645	10591
7.18092	20035.4	7.3048	20511.3	7.10034	18592.2	7.30736	17746.8	7.35315	15641.5	7.42394	12933.1	7.32658	10691.1
7.19005	20046.8	7.31172	20533.9	7.10267	18640.2	7.30914	17766.1	7.3651	15679.8	7.43608	12986.9	7.3276	10805.5
7.1925	20056.4	7.32127	20555.7	7.10975	18689.5	7.31616	17786.6	7.36645	15716.9	7.43722	13041.6	7.33522	10934.3
7.19936	20064.2	7.32344	20576.8	7.11898	18739.8	7.32166	17808	7.37844	15753	7.4399	13097.2	7.34381	11077.8
7.20888	20070.2	7.3305	20597	7.12138	18791.2	7.33134	17830.2	7.37983	15788	7.45177	13153.4	7.35132	11235.8
7.21121	20074.5	7.33139	20616.4	7.13216	18843.5	7.33309	17853.1	7.38712	15821.8	7.45325	13210.3	7.35429	11408.2
7.21789	20077	7.34285	20634.8	7.13467	18896.6	7.34484	17876.4	7.38772	15854.5	7.46048	13267.8	7.36647	11594.9

## Sheet: Conical tip R=5 mm
gamma=0 m/s^2		gamma=4 m/s^2		gamma=10 m/s^2		gamma=18 m/s^2		gamma=31 m/s^2		gamma=47 m/s^2
z/R	F/(pi*R^2)	z/R	F/(pi*R^2)	z/R	F/(pi*R^2)	z/R	F/(pi*R^2)	z/R	F/(pi*R^2)	z/R	F/(pi*R^2)
0	-8.78326	0	-19.811	0	-28.5575	0	13.447	0	-49.122	0	-42.3826
0.00281	-7.48878	0.0066054	-17.1284	0.0064712	-25.1061	0.009678	10.6717	0.0027984	-44.5108	0.0067108	-34.6722
0.0126046	-6.38298	0.0096084	-14.567	0.0162132	-21.9032	0.0125404	8.05088	0.0128502	-39.9142	0.0096428	-27.6026
0.0155496	-5.45974	0.0160972	-12.1426	0.0191406	-18.9584	0.0191116	5.58852	0.0155204	-35.3254	0.0162956	-21.1463
0.0222192	-4.7093	0.0191756	-9.86018	0.0261254	-16.2627	0.02212	3.29863	0.022126	-30.744	0.0192284	-15.2956
0.0251518	-4.1266	0.0223884	-7.72029	0.0355698	-13.7885	0.0322412	1.19797	0.0251342	-26.1982	0.0258278	-10.0414
0.035296	-3.71438	0.0291106	-5.73267	0.0383628	-11.493	0.0349816	-0.700217	0.0352088	-21.7301	0.0356346	-5.36494
0.0379432	-3.47719	0.0320434	-3.91198	0.0449684	-9.32824	0.041575	-2.39385	0.0378676	-17.3855	0.0383804	-1.25096
0.0445252	-3.42959	0.0385902	-2.2656	0.0479126	-7.23526	0.0445138	-3.87886	0.0479248	-13.2188	0.0485596	2.31399
0.047522	-3.58376	0.041587	-0.808585	0.054454	-5.16173	0.051049	-5.15424	0.050717	-9.28009	0.0512124	5.33281
0.0575386	-3.94401	0.0487992	0.429193	0.057457	-3.07678	0.0541162	-6.22433	0.0574394	-5.6192	0.0612054	7.77969
0.060331	-4.51514	0.051213	1.43534	0.0674904	-0.976701	0.0639694	-7.0876	0.0673744	-2.27254	0.0639398	9.59994
0.063549	-5.28217	0.0588096	2.23208	0.0702774	1.05237	0.0669014	-7.76515	0.0699164	0.795508	0.0707382	10.7135
0.070079	-6.21673	0.0607452	2.86286	0.0802062	2.7303	0.0735542	-8.35571	0.07658	3.78804	0.0770234	11.0462
0.0730758	-7.2253	0.0679572	3.4041	0.0830802	3.34645	0.0764862	-9.0461	0.0794662	7.34876	0.0868408	10.5552
0.0796586	-7.99792	0.0772216	3.92125	0.0862984	1.7618	0.079699	-9.84876	0.0826492	12.5873	0.0895638	9.48699
0.0893654	-9.02819	0.0800376	3.82891	0.0962334	1.39766	0.0897156	-9.96941	0.0892722	16.7756	0.0962106	8.21432
0.0923042	-10.0922	0.0867012	3.87945	0.099096	1.66331	0.0924378	-10.5407	0.092211	19.8846	0.0991372	7.35133
0.102705	-11.5503	0.0895698	3.80834	0.105696	2.89172	0.102536	-11.2913	0.102414	21.4501	0.109247	7.63304
0.105043	-13.5547	0.0961112	3.22489	0.108629	4.54193	0.105247	-11.9837	0.10502	21.7581	0.111929	8.84242
0.114996	-15.5633	0.0991142	1.75551	0.111916	6.25899	0.115257	-12.4162	0.115095	20.6013	0.115129	9.77287
0.117788	-17.2914	0.109666	-1.02961	0.118488	8.10041	0.11805	-12.0972	0.117829	17.9254	0.125122	9.89008
0.127869	-18.24	0.111958	-5.15727	0.12142	9.51018	0.124603	-10.8754	0.124563	13.9222	0.12788	8.87306
0.130579	-18.4122	0.121881	-9.59905	0.131465	10.1378	0.131005	-9.02386	0.130918	9.1904	0.131063	6.69501
0.140619	-18.488	0.124755	-12.9551	0.134217	9.97711	0.140957	-6.82201	0.140713	4.72395	0.138339	3.82495
0.143423	-18.6213	0.131344	-15.0945	0.137406	8.52531	0.143616	-4.60507	0.143435	1.23339	0.140707	0.406235
0.150035	-18.9146	0.134288	-16.5674	0.147621	5.64061	0.153609	-2.50001	0.150011	-1.19773	0.147493	-3.39353
0.152973	-19.0108	0.144438	-17.3789	0.150169	1.81142	0.15639	0.0867541	0.159958	-3.24693	0.150291	-7.04076
0.159643	-18.0592	0.147102	-17.5389	0.153416	-2.59798	0.162984	3.30543	0.162617	-5.68797	0.157037	-9.95715
0.162576	-15.567	0.154303	-17.7637	0.161112	-6.97757	0.165987	7.19628	0.169281	-8.84886	0.159905	-12.1762
0.169216	-11.712	0.163526	-18.1422	0.162995	-10.3816	0.172592	11.6179	0.179279	-12.4621	0.169975	-14.1363
0.172149	-6.85258	0.166249	-18.0458	0.170184	-12.4552	0.175594	15.7785	0.181786	-15.9381	0.172598	-15.9663
0.178865	-1.64472	0.172866	-17.148	0.172569	-13.196	0.182206	18.8007	0.188579	-19.1732	0.179262	-17.7497
0.181804	3.40192	0.175863	-15.2295	0.180061	-13.2051	0.185139	20.2884	0.198385	-21.6891	0.189278	-19.3255
0.191885	7.92334	0.185868	-12.4351	0.18213	-13.2038	0.191808	19.6573	0.200933	-22.5011	0.191785	-20.1412
0.194607	11.8025	0.188667	-9.2019	0.189471	-12.8864	0.194677	16.8995	0.21106	-21.654	0.202221	-20.0111
0.204921	15.319	0.198799	-5.51999	0.191738	-11.9782	0.197889	12.2328	0.213753	-19.0393	0.204623	-18.7319
0.207358	18.5334	0.201452	-1.35342	0.199259	-10.5729	0.208034	6.4552	0.223985	-14.5992	0.211375	-15.8324
0.21457	21.8303	0.208104	3.0267	0.201353	-8.61831	0.210768	1.02105	0.226498	-8.90904	0.214168	-11.7792
0.216931	25.0712	0.211043	7.43673	0.212634	-5.76712	0.220709	-3.42273	0.236701	-2.85026	0.220913	-6.91082
0.224656	27.5487	0.217648	11.3792	0.214138	-2.00554	0.223513	-6.2645	0.23936	2.78035	0.223705	-1.11562
0.226592	28.9441	0.220657	14.7941	0.217351	2.81704	0.233733	-7.50785	0.249522	7.94449	0.230492	4.7779
0.229723	28.9457	0.227332	17.9455	0.22444	8.62585	0.236252	-7.79228	0.252116	13.0441	0.233349	9.66479
0.236981	26.9156	0.230201	20.8732	0.23392	14.9173	0.242957	-7.54715	0.255247	18.2775	0.240071	13.5482
0.23933	23.1521	0.236806	23.673	0.236526	21.1956	0.245895	-6.98049	0.265485	23.6888	0.242998	16.7856
0.245924	18.5226	0.239815	26.5532	0.246624	26.9992	0.252618	-5.86555	0.268062	28.9471	0.249744	19.7457
0.248863	13.5787	0.243027	29.27	0.249277	31.746	0.262354	-3.68717	0.274848	33.9383	0.252548	22.9302
0.255498	9.02532	0.253358	31.0729	0.259491	35.0463	0.265164	-0.252968	0.281215	37.9824	0.262763	26.1394
0.258506	5.90206	0.255824	31.263	0.262068	37.1429	0.275309	3.99422	0.284072	40.722	0.265351	29.1545
0.261719	4.28588	0.262698	29.711	0.268901	38.1137	0.277839	8.58815	0.290759	42.5853	0.272266	32.2826
0.271898	3.77642	0.272237	26.6445	0.278696	37.3966	0.288025	13.2846	0.293628	43.7124	0.274918	35.1403
0.274504	4.08195	0.274989	22.444	0.281238	34.7948	0.290607	17.3017	0.300373	44.1604	0.281711	37.4595
0.277629	4.68403	0.285081	17.8218	0.284457	30.8968	0.29733	20.3759	0.303178	43.6175	0.284497	38.7667
0.287774	5.50792	0.287733	12.8604	0.291184	26.1496	0.300262	22.5581	0.31348	42.166	0.291325	38.4243
0.29045	6.69516	0.294456	7.84518	0.300985	20.8677	0.303481	23.5348	0.315987	40.1567	0.294129	36.7286
0.297207	8.2475	0.297318	3.3476	0.303632	15.5487	0.310144	23.1116	0.319211	37.5798	0.304676	34.1348
0.300064	10.5464	0.304548	-0.668029	0.30685	10.0558	0.313019	21.3975	0.326394	34.565	0.306879	30.7105
0.30685	14.0795	0.306956	-4.31574	0.310075	4.19108	0.319618	18.8931	0.336008	30.6754	0.313689	26.7701
0.309637	18.5579	0.313625	-6.89634	0.320289	-1.45607	0.322627	16.4475	0.338409	25.0609	0.316476	23.0231
0.316342	23.269	0.316494	-8.33965	0.322807	-6.48024	0.332882	14.5207	0.345167	17.9516	0.326836	19.2295
0.319211	27.6379	0.323228	-9.26476	0.332964	-10.3161	0.335465	13.5029	0.355055	9.51999	0.329273	15.1462
0.32588	30.9876	0.326096	-10.007	0.335552	-12.6656	0.342181	13.5019	0.357568	0.181795	0.332504	11.1762
0.328749	32.8225	0.332801	-10.6113	0.342339	-13.0122	0.348519	13.9174	0.367922	-9.43171	0.339301	7.2283
0.339127	33.5297	0.335664	-10.5002	0.345196	-11.1712	0.351393	14.1329	0.37029	-18.9646	0.349324	3.38591
0.34157	33.5072	0.346385	-9.28292	0.351988	-7.76133	0.361596	13.1262	0.380789	-26.8466	0.351656	0.649191
0.34828	33.1828	0.348531	-7.31196	0.354787	-3.37126	0.364132	10.5769	0.383192	-31.3329	0.358471	-0.547457
0.351137	33.4745	0.355399	-5.35415	0.364931	1.53492	0.374451	7.38619	0.389949	-31.9801	0.361194	0.0166649
0.357999	34.6175	0.35807	-3.77979	0.367596	6.2603	0.376947	4.30854	0.392741	-29.687	0.371683	2.28218
0.360798	36.416	0.364745	-2.54999	0.377898	10.2284	0.383891	1.7015	0.403259	-25.6925	0.374062	5.73971
0.367526	38.9	0.367625	-1.28787	0.38027	13.5334	0.386602	-0.379434	0.40548	-20.9179	0.380818	9.33061
0.370342	41.5316	0.374364	-0.181048	0.390694	16.0504	0.396904	-2.03796	0.412343	-15.6851	0.383623	12.0323
0.38069	43.7072	0.384229	0.413931	0.393132	17.9188	0.39937	-2.92248	0.422371	-10.4253	0.390438	13.5406
0.383144	45.886	0.386806	0.884781	0.399912	19.1633	0.409585	-3.07488	0.424715	-5.36939	0.393231	13.7996
0.386282	48.3303	0.397184	1.87135	0.409795	19.2777	0.412127	-2.9008	0.431588	-0.855933	0.40004	13.1199
0.393202	50.888	0.39958	3.19148	0.412319	18.4229	0.422382	-2.57463	0.441465	3.43959	0.402763	12.0025
0.403107	53.8021	0.40646	4.54607	0.419257	17.0402	0.424889	-2.6334	0.443849	7.93067	0.405981	10.3393
0.405579	57.2444	0.409194	5.98316	0.421863	15.0424	0.431681	-3.56807	0.454402	12.9836	0.416459	8.78305
0.412377	61.0137	0.416284	7.49654	0.42869	12.5322	0.434468	-4.65323	0.456629	18.7455	0.418774	8.14259
0.415124	65.1769	0.425939	9.21964	0.431477	9.93595	0.441219	-4.91869	0.467141	24.4131	0.429221	8.17437
0.421922	69.7979	0.428376	11.3021	0.438339	7.73542	0.444088	-3.93756	0.469491	28.6967	0.431548	8.96575
0.424667	74.6024	0.435162	13.727	0.441056	6.55549	0.450962	-1.5545	0.472627	31.1291	0.44189	10.6654
0.431483	79.1558	0.438031	16.2248	0.447889	6.64883	0.461293	1.73732	0.479507	31.9713	0.444304	13.0309
0.441622	82.7357	0.444765	18.2299	0.4507	8.11138	0.46324	5.19984	0.48223	31.8389	0.454839	15.6055
0.443855	84.8676	0.447575	19.3404	0.460966	11.0717	0.475332	8.31537	0.492683	31.4976	0.45706	17.9577
0.450752	85.8349	0.454437	19.5919	0.463445	15.0682	0.476038	10.7695	0.494981	31.283	0.463987	20.658
0.453504	85.8307	0.457194	19.2472	0.470114	19.5926	0.487342	12.3192	0.505463	31.4069	0.470388	24.1374
0.456635	84.776	0.46422	18.8733	0.472988	24.1614	0.488812	12.96	0.507848	31.5784	0.480463	28.2053
0.4599	82.6704	0.466721	18.1884	0.483599	27.8294	0.495633	12.6511	0.518348	31.8928	0.482667	31.8058
0.470248	79.4819	0.477274	17.0108	0.485838	29.9769	0.49842	12.1396	0.520616	32.4352	0.489546	34.3985
0.472586	75.2174	0.479519	15.5168	0.492671	30.2127	0.505165	12.1298	0.5316	33.182	0.492269	36.1093
0.482987	69.907	0.486282	13.886	0.495412	28.7552	0.507958	12.6985	0.533355	33.6828	0.499184	36.4219
0.485419	63.7775	0.48915	12.7323	0.505813	26.1203	0.518377	14.1136	0.536555	33.5167	0.501843	35.7439
0.495873	57.3236	0.499493	11.9933	0.508221	22.4938	0.520814	16.1633	0.543476	32.5839	0.508897	34.9868
0.498222	51.5845	0.501913	11.4816	0.518674	18.3056	0.527787	18.306	0.553516	31.2382	0.51148	34.2424
0.505148	47.6069	0.508786	11.2972	0.520966	14.3059	0.530399	20.5141	0.555784	29.8682	0.522032	33.3692
0.507813	45.4258	0.511504	11.028	0.527909	10.7495	0.53726	22.3295	0.562588	28.2417	0.524242	32.0242
0.514628	44.8518	0.518365	10.2169	0.53055	8.2243	0.539995	22.9595	0.572604	26.4581	0.531454	30.5295
0.517362	45.9019	0.528597	8.74286	0.540986	7.25155	0.546723	22.7684	0.574947	24.9907	0.537611	28.9048
0.524195	47.9028	0.530731	6.68237	0.543388	7.28643	0.549539	22.3641	0.585541	23.3863	0.540193	26.2115
0.526988	50.607	0.541132	5.0856	0.550268	8.0296	0.56008	22.1776	0.587692	20.9094	0.547254	22.36
0.537383	53.8521	0.54347	4.55189	0.552938	9.0859	0.562377	22.4712	0.59463	17.4253	0.549831	17.4315
0.539791	57.2709	0.550222	4.64743	0.563392	9.96126	0.572959	22.9921	0.597341	13.0329	0.560349	11.457
0.550204	60.9974	0.56029	4.55607	0.565683	10.9966	0.575175	23.3483	0.607912	8.59412	0.562617	5.23287
0.5526	65.2409	0.562582	3.62508	0.572545	12.3166	0.581979	23.301	0.61011	4.63254	0.573298	-0.367982
0.562972	70.1124	0.569514	2.06078	0.582568	13.683	0.584713	23.1391	0.620744	1.26955	0.575431	-4.26401
0.565275	75.5726	0.579588	0.195008	0.584917	15.483	0.591511	22.894	0.622913	-0.795762	0.585885	-6.46629
0.575903	81.3437	0.58185	-1.80376	0.595388	17.8754	0.594315	22.1475	0.629822	-1.44745	0.588182	-8.06244
0.578131	86.8436	0.588649	-3.8272	0.597726	19.8745	0.604798	20.7685	0.632468	-0.35337	0.595598	-9.1506
0.58504	91.6917	0.591401	-5.67468	0.608104	20.7897	0.607089	19.0198	0.639342	2.66379	0.605195	-8.75199
0.591441	95.9958	0.601778	-6.64472	0.610471	20.5293	0.617479	17.6982	0.642048	6.97286	0.60741	-6.77795
0.601393	99.675	0.604151	-6.28459	0.617403	19.2365	0.619887	17.5948	0.652816	12.1714	0.614354	-3.77029
0.603661	102.751	0.614693	-4.33702	0.620119	17.5106	0.626691	18.9789	0.654897	17.4664	0.616943	-0.105437
0.614179	105.327	0.617019	-0.929368	0.627017	15.7747	0.629495	21.3207	0.665456	21.975	0.627525	4.22079
0.616482	107.122	0.627554	3.13104	0.629693	14.721	0.640502	24.0877	0.667578	25.5017	0.629688	9.14683
0.627093	108.432	0.629769	6.90913	0.640298	14.8447	0.642228	27.0835	0.674534	27.6995	0.64038	14.4301
0.629285	109.364	0.636847	9.64223	0.642438	15.9117	0.649155	30.1436	0.677187	29.1836	0.642479	19.7361
0.639768	109.657	0.64663	11.4277	0.649312	17.6635	0.651807	33.6652	0.684112	30.6948	0.653125	24.7239
0.642048	109.156	0.648939	12.6341	0.652046	19.8431	0.658868	37.6442	0.694269	32.0393	0.655317	28.9211
0.649184	107.464	0.652158	13.195	0.658897	21.7934	0.661462	41.5522	0.696409	32.9371	0.662209	31.8868
0.659113	104.297	0.659078	13.586	0.661613	23.5021	0.668336	45.3216	0.70702	33.2069	0.664861	33.5279
0.661194	99.809	0.669153	14.1439	0.668604	24.6695	0.671006	48.2205	0.709148	32.6419	0.672027	34.0979
0.671805	94.079	0.671351	15.0734	0.671268	24.9778	0.68157	49.7337	0.716179	31.4945	0.674475	33.7035
0.673991	87.4836	0.678213	16.4306	0.681873	24.7916	0.683821	49.9969	0.727041	29.5578	0.68146	32.1749
0.684486	80.7168	0.688124	17.6063	0.684013	24.716	0.690724	49.0216	0.728329	26.9308	0.691499	29.9739
0.686823	74.6434	0.690503	18.4956	0.694595	25.2817	0.700781	46.6568	0.735313	24.2799	0.693627	27.6202
0.69368	70.5065	0.697429	19.3086	0.696828	26.3325	0.70295	42.7621	0.73799	21.8326	0.704297	25.3117
0.704379	68.6785	0.700082	19.989	0.703679	26.9997	0.713532	37.2601	0.748665	19.1537	0.706442	23.047
0.70597	69.1122	0.703294	20.7364	0.714325	26.5217	0.715718	30.6279	0.750729	16.3029	0.717159	20.7754
0.716715	71.3347	0.710255	21.3012	0.715986	24.4834	0.726498	23.4615	0.757673	13.5808	0.719176	18.2542
0.718768	74.7403	0.712932	21.8963	0.722983	21.3817	0.728545	16.3016	0.760267	10.9608	0.726242	15.4246
0.721992	79.0394	0.716138	22.6732	0.725594	17.8599	0.735436	10.2768	0.771152	8.62327	0.73648	12.2168
0.732737	83.6507	0.722995	23.1895	0.732521	13.923	0.745557	6.38762	0.773117	6.33324	0.738409	8.90288
0.734737	88.2379	0.733057	23.3803	0.735144	10.0343	0.747732	4.99408	0.783914	3.50888	0.749161	6.23537
0.74175	92.719	0.73522	23.0958	0.74217	6.82633	0.758384	6.10396	0.78592	0.53148	0.751218	4.35718
0.744344	97.1365	0.745908	22.0505	0.744752	4.94948	0.760506	9.87951	0.796659	-1.81363	0.76201	3.41366
0.755037	101.738	0.748012	20.4765	0.751673	4.47125	0.771059	15.7608	0.798717	-2.5021	0.763963	3.52382
0.757124	106.926	0.758652	18.3555	0.754326	4.90783	0.773332	22.8227	0.805673	-1.26639	0.77103	5.03868
0.767706	112.747	0.76078	16.1993	0.765047	5.4923	0.780148	30.3453	0.815876	1.19985	0.781122	7.65506
0.769922	118.439	0.76766	14.3509	0.767175	5.51442	0.782865	37.4372	0.817834	4.38768	0.783197	10.5686
0.780597	123.241	0.777974	12.2961	0.774055	5.24874	0.789943	43.9897	0.824947	7.82259	0.794013	12.8777
0.782661	126.817	0.780486	10.0913	0.776714	5.79538	0.799877	50.1535	0.835017	11.2011	0.796006	14.3368
0.789751	129.037	0.788071	8.05846	0.783652	8.23004	0.802093	55.5607	0.837034	14.6841	0.799143	14.9035
0.799883	130.898	0.789576	6.10487	0.786246	12.4702	0.812914	59.6929	0.848583	18.5146	0.806087	14.7636
0.801836	133.049	0.796555	4.67138	0.793313	17.7394	0.814826	62.2399	0.849837	22.7401	0.808751	14.7902
0.808827	135.744	0.799225	4.0761	0.803481	22.9299	0.825495	63.2702	0.860652	27.0215	0.815811	15.1487
0.811491	139.239	0.810255	3.80617	0.80555	27.4443	0.827647	62.6559	0.862611	31.382	0.825909	15.8722
0.822173	143.303	0.81197	3.31743	0.812552	31.3838	0.838789	60.2955	0.869659	36.2432	0.827979	17.4555
0.824236	147.338	0.822552	2.74894	0.815094	34.8569	0.84045	56.226	0.879787	41.2993	0.838579	19.7967
0.83111	150.543	0.824785	2.39199	0.822166	37.4005	0.8474	50.9144	0.88181	46.0051	0.84073	22.8735
0.833845	152.227	0.835465	2.99269	0.824709	38.9346	0.857544	45.3736	0.89273	49.4364	0.847738	26.5613
0.844601	152.681	0.837506	5.32774	0.83585	40.141	0.859614	40.2094	0.894555	50.9635	0.850274	30.2946
0.846619	152.786	0.848402	9.29773	0.837459	41.7805	0.866563	35.9962	0.901604	51.4353	0.857311	33.6673
0.853807	152.873	0.850414	14.503	0.844794	44.1205	0.869228	33.2128	0.904186	51.5526	0.863666	36.5691
0.856279	153.263	0.853487	20.1473	0.847038	46.6419	0.872365	31.6969	0.911253	51.0934	0.870167	39.0932
0.86327	154.075	0.864401	25.4587	0.857672	48.5709	0.879366	31.404	0.91376	50.2606	0.872691	41.1788
0.865817	155.631	0.866289	30.1959	0.859812	49.4591	0.882014	31.8797	0.920785	49.4219	0.879699	42.9262
0.869024	158.486	0.873274	34.608	0.87058	49.1473	0.888986	32.2228	0.923391	48.5515	0.882241	44.6296
0.879746	162.918	0.875851	38.8393	0.872562	47.9118	0.898985	32.1082	0.930393	47.4659	0.889237	45.8717
0.881839	169.05	0.879069	42.3712	0.879664	45.876	0.901195	31.2763	0.932935	46.1181	0.891855	45.8189
0.88876	176.209	0.889722	44.7131	0.882165	43.1672	0.908139	29.4774	0.939949	44.1719	0.898811	45.0085
0.899452	183.514	0.891931	45.7669	0.889178	40.72	0.910739	27.343	0.942467	41.3189	0.901388	43.9468
0.901061	190.537	0.895132	46.1085	0.891814	39.1418	0.921624	25.3543	0.953429	37.7254	0.90846	42.3463
0.907999	196.546	0.902064	45.8148	0.898851	38.8528	0.923577	23.3891	0.955323	33.8977	0.911031	39.9116
0.910529	200.811	0.90467	44.8607	0.901399	39.4163	0.930568	21.0076	0.962366	30.2634	0.921829	36.3161
0.922085	203.036	0.91162	42.8568	0.912856	39.5398	0.933162	17.9329	0.964978	26.6712	0.923822	32.6784
0.923338	202.497	0.914284	39.7333	0.914138	38.7837	0.943907	14.7119	0.971986	22.9442	0.930895	29.9337
0.93469	199.14	0.921199	35.8523	0.925018	37.5448	0.945977	12.2214	0.974441	19.5076	0.933431	28.0394
0.936112	193.885	0.923852	31.2951	0.926947	36.37	0.952927	10.8935	0.981734	16.8596	0.940374	27.2592
0.943172	187.652	0.934649	26.8666	0.937698	35.9361	0.959631	10.7064	0.98406	15.219	0.942969	27.6927
0.945767	181.461	0.936655	23.4584	0.939756	36.0979	0.961865	11.5802	0.991243	14.6095	0.950018	28.6505
0.956588	175.918	0.943732	21.0716	0.946974	36.2611	0.968936	13.4987	0.99361	14.6819	0.952606	29.9691
0.958524	170.977	0.953831	20.0325	0.949376	36.0823	0.971507	16.9304	1.00082	15.0425	0.959655	31.374
0.96931	166.884	0.95579	20.1098	0.960792	35.2223	0.978551	22.2898	1.01101	15.8129	0.962174	31.9174
0.971257	164.452	0.96668	20.2533	0.962132	33.9872	0.981162	29.1653	1.01289	17.7287	0.969199	31.6199
0.979017	164.386	0.968633	20.1533	0.969735	32.7646	0.988171	36.7626	1.02386	21.2105	0.979571	30.7366
0.988754	166.984	0.979495	19.8385	0.971665	31.6945	0.998332	44.2356	1.02564	25.7457	0.981349	28.8535
0.990491	171.766	0.981431	19.1846	0.982538	31.3218	1.00023	51.0074	1.03678	30.8974	0.992298	26.1446
0.997697	178.06	0.988444	18.8505	0.984544	32.0456	1.00719	56.6727	1.03839	36.4479	0.995697	23.4786
1.0001	185.647	0.994765	19.1859	0.991488	34.1931	1.00985	60.7807	1.04567	42.1831	0.997388	21.0116
1.01094	194.344	1.00498	20.0702	1.00164	37.8033	1.01686	63.1784	1.04804	47.4789	1.00832	19.0031
1.01286	203.695	1.00699	21.3116	1.0037	42.2783	1.01943	64.0168	1.05907	51.5748	1.01012	17.9197
1.01989	213.019	1.01399	22.4443	1.01087	46.7822	1.03014	63.2744	1.06081	54.2723	1.01712	17.414
1.03013	222.008	1.01657	23.3221	1.01716	50.926	1.03221	61.3345	1.06795	55.6591	1.01973	17.5227
1.03204	230.74	1.02747	23.901	1.01968	54.4039	1.03934	58.0696	1.07829	55.7686	1.02674	18.4849
1.04363	238.989	1.02935	24.4129	1.03148	56.998	1.04183	53.8426	1.07997	54.757	1.02928	19.7924
1.04482	246.428	1.04018	24.4222	1.03247	59.275	1.05317	49.5168	1.08717	53.4242	1.03637	20.6621
1.05216	253.095	1.0421	23.4752	1.04328	61.4404	1.05464	45.4214	1.0896	52.7175	1.03888	20.4498
1.05443	259.055	1.04537	22.1551	1.04521	63.8819	1.06172	42.2699	1.09678	52.8906	1.0461	19.4409
1.06152	264.365	1.05241	21.2463	1.05614	66.9155	1.06416	40.8055	1.09918	54.2997	1.04846	17.6321
1.06397	269.162	1.06264	21.4962	1.05796	69.7363	1.07512	40.6576	1.10634	56.5475	1.05563	15.0056
1.07492	273.514	1.06449	23.0778	1.06891	71.6164	1.07699	40.9727	1.10873	59.1946	1.06614	11.9996
1.07683	277.514	1.07546	25.293	1.07083	71.7334	1.08405	40.8798	1.11193	62.071	1.06764	8.97911
1.08772	281.02	1.07726	27.5507	1.07492	69.5457	1.09441	39.9865	1.11916	64.6437	1.07479	6.60614
1.0896	283.348	1.08825	29.487	1.08112	66.168	1.09615	38.4305	1.12153	67.0606	1.07725	5.21002
1.10147	284.247	1.09002	30.9788	1.08359	63.0125	1.10328	36.5862	1.13316	69.3999	1.0884	5.20048
1.10241	284.181	1.09712	32.1835	1.09464	60.5456	1.1137	34.513	1.13432	71.7007	1.09002	6.97895
1.11002	283.346	1.10377	33.3802	1.09635	59.3712	1.11537	32.2774	1.1455	74.4974	1.10121	10.394
1.11196	281.729	1.11378	34.6856	1.10343	59.3705	1.12264	30.2717	1.14718	77.5195	1.10283	15.6141
1.12311	279.493	1.11565	36.1009	1.10595	59.5086	1.12877	28.2576	1.15424	79.7896	1.11399	22.7877
1.12476	277.219	1.12272	37.612	1.11702	59.0082	1.13934	26.1161	1.16465	80.5851	1.11556	31.6959
1.13191	275.508	1.12524	38.6001	1.11882	57.2593	1.14093	24.0903	1.16625	79.2507	1.12287	42.215
1.14208	274.949	1.13618	38.6261	1.12583	54.1124	1.15201	21.9651	1.17754	75.8754	1.12922	53.7586
1.14392	275.575	1.13799	38.3023	1.12831	50.3196	1.15372	20.2178	1.17903	70.908	1.13166	65.0318
1.15108	276.881	1.14901	38.0145	1.13999	46.7589	1.16468	19.5543	1.19021	64.9029	1.14267	74.7918
1.16154	277.843	1.15078	37.6077	1.14119	44.1823	1.16649	20.5684	1.19189	58.5945	1.14439	81.9972
1.16311	277.947	1.16181	37.4764	1.14879	43.3772	1.17383	23.7232	1.19909	52.5817	1.14753	86.2132
1.17428	277.576	1.16363	37.9596	1.15073	44.7018	1.18398	28.3204	1.20943	47.2981	1.15475	87.5446
1.1759	277.215	1.17466	39.168	1.15795	47.5852	1.18564	33.5669	1.21104	42.8305	1.15721	86.3416
1.187	276.984	1.17638	41.0771	1.16031	51.0862	1.19672	38.8714	1.21838	39.4122	1.16034	82.9953
1.18871	276.919	1.18347	43.0055	1.16352	54.305	1.1985	43.4797	1.2206	37.2196	1.17143	78.206
1.1958	276.97	1.18591	44.8196	1.17462	56.5174	1.20947	47.2879	1.22786	35.1654	1.17316	72.8879
1.19825	276.928	1.1932	46.6694	1.17629	57.5814	1.21126	50.1847	1.23025	32.7928	1.1803	67.9925
1.20933	276.055	1.19563	48.4729	1.18742	57.5841	1.2184	52.1551	1.23741	30.6437	1.18274	64.1896
1.21104	273.844	1.19871	49.6952	1.18904	56.6579	1.22889	53.4165	1.23981	29.1434	1.18991	61.4361
1.21841	270.506	1.206	50.2472	1.20072	54.6218	1.23042	54.1962	1.24716	28.8126	1.19232	59.235
1.22842	266.488	1.20835	50.9483	1.20188	52.0785	1.2381	54.6739	1.24942	29.9317	1.19559	57.6057
1.23029	261.902	1.21548	52.0733	1.2051	49.5717	1.24785	54.6291	1.25665	32.2221	1.20663	56.2211
1.24151	257.085	1.21795	53.5185	1.21227	46.8534	1.24965	53.9863	1.25896	35.0545	1.20834	54.4753
1.24304	252.945	1.22518	54.829	1.21468	43.9934	1.26075	52.5486	1.26623	38.4948	1.21968	52.6826
1.25031	250.055	1.23168	55.3599	1.22619	41.0893	1.26239	50.3775	1.26859	42.5918	1.22109	50.9035
1.2526	248.567	1.2339	55.2845	1.22741	38.5495	1.26955	47.7945	1.2799	47.0157	1.22424	49.3656
1.26371	248.712	1.24118	55.0787	1.23063	37.2235	1.272	45.0268	1.28139	51.4645	1.23157	48.0614
1.2654	250.56	1.24356	55.5971	1.24184	37.2092	1.2792	42.7168	1.28859	55.3848	1.2419	46.487
1.27657	254.478	1.25066	57.8941	1.24337	38.4571	1.28164	40.8327	1.29092	58.9	1.24351	44.315
1.27821	260.389	1.25313	61.8295	1.25058	40.8568	1.28478	38.6549	1.30221	62.5306	1.25071	41.6497
1.28537	267.963	1.26026	66.7758	1.26279	43.9412	1.29197	36.1588	1.30374	65.5708	1.25305	38.6725
1.28774	277.461	1.26267	72.2428	1.26587	47.2389	1.29443	33.3618	1.31115	67.227	1.26036	34.9922
1.29096	288.331	1.26982	77.4128	1.27314	50.4667	1.30159	30.3054	1.3133	67.1822	1.26266	30.3992
1.30269	299.55	1.28022	81.7413	1.2754	53.3393	1.30398	27.2128	1.3247	65.5612	1.26988	25.1742
1.30374	310.493	1.28183	85.3919	1.28649	56.0872	1.31496	24.4768	1.32617	63.1807	1.27224	19.5467
1.31097	320.518	1.2933	88.2129	1.28815	58.9222	1.31678	23.1245	1.33337	60.5549	1.28341	14.4369
1.31337	329.106	1.29464	89.8162	1.29543	61.7714	1.3278	23.4394	1.33571	58.1288	1.28502	11.0576
1.31658	335.984	1.30637	89.911	1.3057	64.5313	1.32956	25.496	1.347	55.7446	1.29634	9.69639
1.32772	340.966	1.30739	88.5008	1.30738	66.9089	1.34075	29.0055	1.34845	53.4809	1.29777	10.7819
1.32933	343.819	1.31066	86.117	1.31862	68.6485	1.34236	33.5698	1.35573	52.3753	1.30904	14.2844
1.34041	344.187	1.31782	83.2236	1.32011	69.8354	1.34962	39.1781	1.35803	52.4929	1.31058	18.6479
1.3421	341.941	1.32027	80.0262	1.3314	70.5052	1.35189	45.2583	1.36941	53.5439	1.31793	22.8424
1.34942	338.021	1.3274	76.5752	1.33293	70.7313	1.36325	51.4623	1.37256	55.4029	1.32833	26.9905
1.3597	333.343	1.32983	72.9114	1.34022	70.6762	1.36471	57.8755	1.3741	57.6887	1.32981	31.0196
1.3613	328.607	1.33702	69.3772	1.34661	70.6867	1.37192	64.5242	1.38542	60.5814	1.33713	35.4462
1.36844	324.289	1.3473	66.265	1.34896	70.6685	1.38233	71.4206	1.38684	63.8397	1.33941	40.3066
1.37092	320.896	1.34897	63.7258	1.36011	70.2598	1.38386	78.416	1.39422	66.2609	1.35076	45.5277
1.37404	318.878	1.36024	62.5577	1.3617	69.3283	1.39108	84.8354	1.40466	67.1583	1.35208	51.286
1.38137	318.306	1.36177	63.0739	1.36885	67.7861	1.40152	89.7948	1.40603	66.1695	1.36336	56.9789
1.38366	319.277	1.36896	64.9643	1.37123	65.314	1.4031	92.5998	1.41741	63.3233	1.36495	61.5377
1.39087	321.982	1.37133	68.0009	1.38272	61.614	1.4143	93.3917	1.41881	59.8761	1.37625	64.0023
1.40128	325.924	1.37455	71.2302	1.38408	56.9537	1.41585	92.5507	1.43021	57.1073	1.37772	64.5471
1.40282	330.629	1.3818	73.9502	1.39134	52.1803	1.42711	90.4442	1.43163	55.1186	1.38499	63.5122
1.4142	336.125	1.39208	76.0022	1.39367	48.2704	1.42864	87.4407	1.43893	53.9243	1.38733	61.2399
1.41564	342.374	1.39374	77.689	1.4049	46.1428	1.43625	83.8064	1.44537	53.3882	1.39507	58.4463
1.42315	349.167	1.40502	80.031	1.40648	46.5277	1.4463	79.9466	1.4476	53.3174	1.40536	55.7442
1.42517	356.125	1.40649	83.4638	1.41777	49.5299	1.44781	76.2188	1.45898	54.1786	1.40652	54.0861
1.43251	362.478	1.41778	87.2699	1.41923	54.3908	1.45504	72.9367	1.46038	56.4115	1.41783	54.1933
1.43481	368.001	1.41926	90.8973	1.4265	60.3352	1.45734	70.3175	1.4676	59.7111	1.41931	55.874
1.44212	373.058	1.42658	94.3892	1.43705	66.3746	1.46469	68.3803	1.46999	64.3443	1.42657	58.5666
1.44578	377.799	1.43686	97.5738	1.43846	71.5657	1.46698	66.7287	1.48148	70.1942	1.43713	61.2942
1.45167	382.632	1.43847	100.308	1.44567	75.6397	1.47837	64.7801	1.48273	76.6127	1.43845	63.1184
1.45401	387.736	1.4418	102.697	1.448	79.185	1.47978	62.6607	1.49015	83.1453	1.44987	63.9411
1.46136	392.876	1.45302	104.161	1.45974	82.7592	1.49109	60.4817	1.49237	88.4732	1.45122	63.9429
1.46356	398.079	1.45447	104.811	1.4608	86.6923	1.49251	57.9484	1.49962	91.925	1.46269	63.8087
1.47094	403.394	1.46576	104.827	1.47229	91.1001	1.49983	55.521	1.50195	93.0932	1.4641	63.8883
1.47316	408.648	1.46726	104.011	1.47358	95.4101	1.51027	53.5388	1.50517	91.7034	1.47141	63.9328
1.48456	414.039	1.47451	102.402	1.48491	98.9627	1.51321	52.464	1.51662	88.5701	1.48204	63.7225
1.48596	419.723	1.47684	99.6664	1.48639	101.157	1.51492	52.162	1.51791	84.059	1.48317	63.0748
1.49338	425.468	1.48412	95.389	1.49358	101.053	1.51814	51.7817	1.5257	79.0557	1.49479	62.0654
1.49558	431.263	1.48646	90.3874	1.50398	98.6368	1.52536	51.2337	1.52745	74.3247	1.49601	60.8446
1.50285	436.408	1.49381	86.1358	1.50552	94.606	1.53595	50.9242	1.539	69.6726	1.50767	58.5017
1.50511	440.177	1.496	84.2206	1.51285	90.0601	1.5373	51.1116	1.5403	64.9604	1.50881	54.5148
1.51674	442.518	1.50346	86.0077	1.52328	86.256	1.54454	52.175	1.54767	59.816	1.5162	49.1124
1.51794	443.201	1.51008	91.9254	1.52472	83.6726	1.54685	53.9696	1.55818	53.981	1.52662	43.0454
1.52529	442.255	1.51609	102.152	1.53611	82.5868	1.5584	56.5567	1.5595	48.4455	1.52796	37.2943
1.52752	440.309	1.51842	115.901	1.53749	82.8574	1.5597	60.1535	1.57097	44.2995	1.53543	32.5322
1.53883	438.101	1.5257	131.927	1.54491	83.9208	1.56706	64.6762	1.57229	42.7202	1.53758	29.0968
1.5403	436.006	1.52803	149.256	1.54711	85.3637	1.57759	70.1397	1.57965	43.9237	1.54911	26.803
1.54771	434.283	1.53531	167.043	1.55434	86.2955	1.57888	76.0148	1.59025	46.638	1.55037	25.7712
1.54991	433.207	1.54579	184.714	1.56105	86.5384	1.58625	81.1669	1.59145	49.5651	1.55352	26.1767
1.56133	432.983	1.54719	202.472	1.57126	86.7725	1.58848	84.6633	1.60297	51.6289	1.56085	27.3342
1.56266	433.522	1.55467	221.008	1.57266	87.32	1.59583	85.7409	1.60428	52.496	1.57148	28.9176
1.57007	434.798	1.55683	240.844	1.5804	88.85	1.59806	84.8021	1.61156	52.6182	1.5728	30.7941
1.57231	436.939	1.56814	261.501	1.59047	91.2128	1.60951	82.4294	1.61383	52.4455	1.58006	32.9637
1.57968	440.171	1.56961	281.56	1.59183	93.9025	1.61086	79.1829	1.62557	52.5464	1.59068	35.6108
1.58608	444.7	1.57687	299.836	1.60357	96.7554	1.62223	75.6748	1.62666	53.3704	1.59194	38.7187
1.58829	450.826	1.58737	315.385	1.60465	99.0987	1.62366	72.542	1.63818	55.1703	1.5993	42.5641
1.5997	458.943	1.58875	327.489	1.61604	100.624	1.63547	70.2967	1.63938	57.9957	1.6015	47.2641
1.60103	468.62	1.59617	335.925	1.61744	101.219	1.6364	68.78	1.65097	61.3588	1.6047	52.2717
1.60844	478.415	1.59833	341.578	1.62525	100.67	1.64808	67.7913	1.65219	64.652	1.61198	57.5251
1.61066	487.216	1.60154	345.931	1.63541	99.2411	1.6492	66.961	1.65962	67.4018	1.61425	62.4865
1.61799	494.502	1.61293	350.574	1.63661	97.2848	1.65663	65.747	1.67021	69.604	1.62184	66.7783
1.62024	499.924	1.61433	356.029	1.64399	95.4099	1.66715	64.2435	1.67136	70.9372	1.62807	70.4081
1.63162	503.729	1.62173	361.916	1.65456	93.967	1.66838	62.7089	1.67876	71.4422	1.63029	73.1162
1.633	506.145	1.62393	366.972	1.65579	92.8913	1.67568	61.6659	1.681	71.7694	1.63761	75.446
1.64034	507.155	1.63542	369.945	1.66732	92.6806	1.68633	61.4385	1.69246	72.5717	1.63987	77.7427
1.64262	506.793	1.63668	370.731	1.66864	93.5576	1.68755	61.8776	1.69378	74.0704	1.64735	79.7916
1.65028	505.007	1.63989	369.929	1.67591	95.5192	1.69908	63.1762	1.70112	75.5415	1.65791	81.8656
1.65215	501.857	1.6473	368.306	1.67818	98.5864	1.70041	65.3232	1.70333	76.2966	1.65904	83.3976
1.6595	497.785	1.64954	366.664	1.6896	101.981	1.71244	67.5499	1.71493	76.5009	1.66649	83.7542
1.66181	493.146	1.6569	365.723	1.69093	104.754	1.71316	69.1269	1.71614	76.471	1.67707	82.9535
1.66911	487.938	1.65905	365.952	1.69847	106.371	1.72053	69.8074	1.72354	76.4793	1.67822	80.632
1.67145	482.705	1.66644	368.19	1.70057	106.809	1.7227	69.8896	1.73001	77.2008	1.68988	77.2632
1.6787	478.493	1.66865	372.704	1.71209	106.204	1.73418	69.4212	1.7321	79.3182	1.69101	73.5766
1.68959	476.179	1.68014	378.87	1.71336	104.536	1.73547	68.6572	1.74376	82.6514	1.70268	69.5416
1.69053	476.192	1.68147	386.029	1.72557	101.912	1.74299	68.1494	1.74489	86.6185	1.70382	65.3563
1.69847	478.645	1.68875	393.149	1.72931	98.7487	1.75357	67.8631	1.75658	90.8696	1.71121	61.2187
1.70007	482.94	1.69104	399.272	1.73684	95.3134	1.75468	68.0595	1.75765	95.1122	1.72192	57.5533
1.71168	488.671	1.7025	404.267	1.73885	91.995	1.76637	68.852	1.76932	99.0164	1.72301	54.9287
1.71295	495.573	1.7039	408.062	1.75073	88.9153	1.76748	69.7754	1.77051	102.711	1.7346	53.7181
1.72024	502.905	1.71123	411.133	1.75172	86.1734	1.77524	70.6828	1.78225	106.056	1.73579	54.0186
1.73105	510.28	1.71344	414.018	1.75493	84.0788	1.77704	70.7113	1.78328	108.486	1.74326	55.5341
1.73211	517.048	1.72079	416.382	1.7666	83.0212	1.78026	69.5733	1.7907	109.47	1.74538	57.7965
1.74413	522.963	1.72304	418.107	1.76768	83.1607	1.78777	67.9374	1.80136	109.089	1.75701	60.5969
1.74486	528.43	1.73031	419.309	1.77943	84.2767	1.78992	66.7284	1.80243	107.696	1.75814	64.1269
1.75226	533.792	1.7326	419.935	1.7805	86.6726	1.79731	66.8239	1.80984	105.857	1.76969	68.2254
1.75451	538.849	1.74413	419.636	1.79204	90.2492	1.79945	68.2077	1.8206	104.124	1.77093	72.4656
1.76646	543.281	1.7454	418.402	1.79328	94.6861	1.80695	70.2754	1.82166	102.557	1.77836	76.6057
1.76722	546.811	1.75274	416.644	1.80086	99.7514	1.80901	72.6844	1.83333	101.727	1.78903	79.7989
1.77897	549.613	1.76336	414.03	1.81132	104.581	1.82067	74.7647	1.8344	101.686	1.79018	81.5784
1.78003	552.049	1.76456	410.164	1.81246	108.373	1.82182	76.1829	1.83761	101.571	1.79832	81.984
1.78743	554.341	1.77194	405.37	1.81983	110.714	1.82922	76.6852	1.84499	101.078	1.79971	81.0795
1.79811	556.672	1.77838	399.727	1.822	111.5	1.84041	75.6281	1.85575	99.6683	1.8072	79.1257
1.79923	559.014	1.78053	394.045	1.8337	111.187	1.84104	73.1119	1.85679	97.548	1.80929	76.3626
1.8109	561.486	1.78792	389.412	1.83478	109.781	1.84425	69.5396	1.86859	94.8589	1.81681	73.62
1.812	564.028	1.79012	386.256	1.838	107.074	1.85166	65.6161	1.86957	92.0273	1.81887	72.0998
1.82421	566.622	1.79753	385.09	1.84543	103.542	1.85379	62.0633	1.8771	89.9106	1.83073	71.9242
1.82481	569.143	1.80821	386.228	1.85183	100.169	1.86539	58.8189	1.88772	88.4174	1.83169	73.1202
1.83236	570.991	1.80928	389.589	1.85398	98.0804	1.86654	55.8518	1.88871	87.1919	1.84351	75.1936
1.83436	572.073	1.81672	395.452	1.86565	97.8999	1.87394	53.2107	1.89627	85.9966	1.84443	77.0755
1.8419	572.934	1.82743	403.808	1.86679	99.2588	1.88464	50.6667	1.90708	85.2078	1.85638	78.5786
1.84401	574.522	1.82846	414.395	1.8786	101.431	1.88576	48.0748	1.90793	85.6835	1.85721	79.4438
1.85145	577.563	1.84013	426.792	1.87956	104.061	1.89736	45.3228	1.91981	87.1319	1.86902	79.3102
1.86212	581.985	1.84131	440.174	1.88708	106.924	1.89857	42.8753	1.92069	89.5425	1.87001	78.4456
1.86319	587.624	1.853	453.886	1.89766	109.756	1.91018	41.6477	1.93304	92.7552	1.88181	77.3446
1.8748	594.06	1.85406	467.613	1.89876	112.036	1.91132	42.3442	1.93664	96.3326	1.88281	76.6076
1.87594	600.441	1.86158	481.047	1.91038	113.279	1.91879	44.6285	1.94426	99.8925	1.89033	76.277
1.88761	606.185	1.86781	494.015	1.9115	113.696	1.92963	47.7592	1.95487	102.581	1.89236	75.8738
1.88872	610.76	1.87003	506.402	1.92338	113.792	1.93053	51.1755	1.95587	103.601	1.90423	74.9042
1.89629	614.145	1.88162	517.112	1.92434	113.782	1.93808	54.3971	1.96333	102.268	1.90521	73.3313
1.90689	616.678	1.8829	525.103	1.93186	113.468	1.94862	57.7886	1.9699	98.2471	1.91272	70.8467
1.90796	618.556	1.89457	530.168	1.94237	112.507	1.94962	61.9467	1.98049	92.5652	1.91479	67.9502
1.91548	620.061	1.89564	532.644	1.94348	110.883	1.96144	67.0774	1.98142	86.6078	1.92232	65.586
1.9175	621.592	1.90315	532.934	1.95096	109.158	1.96248	73.0809	1.98904	81.0486	1.92433	63.8129
1.92926	623.012	1.90951	531.37	1.96196	107.382	1.96998	79.9226	1.99974	76.2051	1.93224	62.7877
1.93029	624.03	1.9116	528.645	1.96269	106.186	1.97205	87.6826	2.00065	72.2786	1.93393	62.9058
1.94209	624.484	1.91913	525.453	1.97444	105.835	1.97951	96.1484	2.00812	69.1438	1.94155	63.5939
1.94308	624.686	1.92125	522.171	1.97549	106.038	1.98166	104.545	2.01894	66.4149	1.94355	64.3799
1.95489	624.997	1.92882	519.659	1.98737	107.062	1.98916	111.84	2.01982	64.1467	1.95115	65.1864
1.95588	625.557	1.9392	518.393	1.98825	108.795	1.9912	117.36	2.03176	62.9419	1.96179	65.8223
1.96334	626.611	1.94042	517.49	1.99583	111.219	2.00294	121.046	2.03257	62.8812	1.96271	65.9623
1.97404	628.281	1.94793	516.4	2.00219	113.539	2.00403	123.816	2.04459	64.532	1.97485	65.538
1.97508	630.65	1.9587	514.903	2.00421	114.63	2.01583	126.181	2.04543	68.0101	1.97552	64.6976
1.98252	633.757	1.95953	512.886	2.01602	114.456	2.01683	127.773	2.05304	73.1336	1.98759	63.9312
1.98466	637.579	1.9716	511.008	2.01706	113.698	2.02429	128.559	2.06452	79.6561	1.98834	63.7036
1.99654	641.78	1.97238	510.229	2.0293	113.622	2.03558	128.45	2.06778	86.6457	1.99648	64.2762
1.99748	645.841	1.97978	511.476	2.03305	114.912	2.03918	127.416	2.0754	92.8167	1.99791	65.6644
2.00497	649.838	1.98194	515.327	2.04054	116.721	2.04239	125.151	2.08621	97.4108	2.00554	67.9433
2.00701	654.002	1.99374	521.375	2.05126	118.355	2.05001	121.126	2.087	100.99	2.00755	70.7382
2.01883	658.663	1.99467	529.114	2.0522	119.803	2.05196	115.111	2.09448	103.979	2.01503	73.3546
2.01979	663.83	2.00229	537.763	2.0598	121.533	2.05518	107.345	2.09655	106.513	2.02139	75.9044
2.03167	669.121	2.00431	545.527	2.06614	124.51	2.06712	99.2188	2.09976	109.224	2.02344	78.6854
2.03265	674.558	2.01189	551.192	2.07687	128.885	2.06803	92.4242	2.11177	112.059	2.03545	82.2029
2.0446	680.279	2.01388	554.389	2.07776	134.44	2.07117	87.2659	2.11249	114.724	2.03628	86.3473
2.04539	685.842	2.02568	555.47	2.08532	140.378	2.07873	83.3809	2.12011	116.929	2.04829	90.3905
2.05296	691.557	2.02665	555.571	2.09604	146.24	2.08071	80.679	2.12206	118.051	2.04907	93.8641
2.055	697.905	2.02985	555.091	2.09692	151.913	2.0926	79.123	2.13013	117.955	2.05667	96.2163
2.0668	704.962	2.03757	553.606	2.10452	156.676	2.09354	79.2186	2.13171	116.216	2.05868	96.8634
2.06779	713.049	2.03946	551.238	2.10655	160.346	2.10541	81.2318	2.13939	112.483	2.06181	95.6045
2.07094	721.634	2.05141	548.118	2.1142	162.538	2.10648	84.3682	2.14134	107.122	2.07403	92.5968
2.08303	729.948	2.05231	544.227	2.11614	162.466	2.11393	88.1029	2.14896	100.797	2.07463	88.4189
2.08377	737.634	2.05982	539.616	2.12808	160.453	2.11594	92.5723	2.15088	93.9513	2.0823	83.6101
2.09558	744.356	2.07069	534.59	2.12895	156.943	2.12782	98.1622	2.1629	87.4632	2.0842	78.7844
2.09657	750.411	2.07143	529.618	2.14076	152.466	2.12868	104.808	2.16364	82.2039	2.09629	74.732
2.10405	756.408	2.079	525.123	2.1417	147.402	2.1363	111.444	2.16684	77.9343	2.09706	71.1545
2.10613	762.861	2.08535	522.147	2.1493	141.752	2.14697	117.329	2.17894	74.825	2.10466	67.3868
2.11392	770.159	2.08745	521.529	2.1602	136.143	2.1479	121.926	2.17972	73.7632	2.11534	63.6455
2.11571	778.426	2.0994	523.2	2.16092	130.828	2.15992	124.917	2.18286	74.7872	2.1162	60.401
2.12758	787.4	2.10024	526.758	2.17287	126.071	2.16066	126.573	2.19507	77.4983	2.11941	58.0963
2.12848	796.861	2.10827	531.725	2.17365	121.52	2.16823	127.131	2.19888	81.3881	2.12702	56.9347
2.13604	806.806	2.10981	537.569	2.18567	116.892	2.17028	126.862	2.20661	86.1042	2.12899	56.8414
2.13809	817.078	2.11748	544.17	2.18648	112.808	2.17794	126.36	2.20841	91.4656	2.1412	58.24
2.14562	827.202	2.11948	551.613	2.19408	109.861	2.17981	126.146	2.21615	96.9431	2.14497	60.9069
2.1477	836.654	2.12693	559.903	2.20049	108.308	2.19175	126.671	2.21799	101.979	2.15266	64.145
2.15524	845.31	2.12896	568.951	2.20242	107.987	2.19267	128.162	2.22578	105.923	2.15451	66.9288
2.15728	853.126	2.14091	578.356	2.21437	107.873	2.20022	130.061	2.22764	108.583	2.1666	68.253
2.16486	860.241	2.14173	587.642	2.21525	107.549	2.21104	131.539	2.23531	110.109	2.16733	67.3194
2.16686	866.764	2.14931	596.146	2.22759	107.332	2.21184	131.866	2.23724	110.321	2.17487	64.526
2.17453	872.714	2.15145	603.543	2.23119	107.919	2.22372	131.021	2.24939	109.266	2.17691	61.0934
2.18083	878.233	2.15891	609.363	2.23874	110.4	2.22459	129.388	2.24991	106.916	2.18468	58.4604
2.19183	882.991	2.161	613.815	2.2497	114.574	2.2371	127.213	2.2622	103.335	2.18649	58.526
2.19243	886.317	2.16862	617.758	2.25041	119.95	2.24068	124.726	2.26597	99.7136	2.19444	62.1677
2.20016	887.783	2.17055	622.045	2.25809	126.481	2.24808	122.001	2.27401	97.7717	2.20051	68.8666
2.20199	887.691	2.18262	627.71	2.26437	134.26	2.25022	119.163	2.27555	98.5483	2.20251	77.487
2.20964	886.658	2.18329	634.634	2.26637	143.253	2.25778	116.658	2.28502	101.807	2.21038	86.2553
2.21165	885.188	2.19089	641.96	2.27852	152.452	2.25977	114.879	2.28837	106.591	2.21205	93.3273
2.22366	883.815	2.20167	649.55	2.27918	161.064	2.26736	113.53	2.29149	111.71	2.2242	97.5051
2.22438	882.258	2.20251	657.512	2.2912	168.281	2.27798	111.753	2.29931	116.717	2.22484	98.464
2.23646	880.573	2.21012	665.938	2.29198	173.284	2.27896	109.05	2.31013	121.542	2.23708	97.0402
2.2372	878.945	2.22085	674.814	2.30401	176.486	2.29098	105.531	2.31392	126.431	2.23761	94.4204
2.24501	877.084	2.22165	683.512	2.30474	177.799	2.29174	101.456	2.32661	131.998	2.24988	91.4422
2.24684	875.061	2.23381	691.251	2.31674	177.132	2.30369	97.3719	2.32987	137.829	2.25362	89.0817
2.25872	872.897	2.23452	698.157	2.31747	174.957	2.30449	94.1257	2.33767	143.402	2.26131	87.7341
2.25956	870.37	2.24675	704.739	2.3253	171.443	2.31216	92.3334	2.33948	148.446	2.26319	87.0944
2.26711	867.227	2.2505	710.337	2.33164	167.297	2.3141	92.1516	2.35184	153.089	2.2755	86.7733
2.27797	863.163	2.2537	714.531	2.33347	162.606	2.32611	93.0996	2.35548	157.092	2.27919	86.0453
2.27877	858.525	2.26578	717.285	2.34578	157.086	2.32688	95.0392	2.36324	160.385	2.29153	84.1818
2.29079	854.519	2.26644	718.221	2.34952	150.813	2.33458	97.6141	2.36506	162.628	2.2952	81.6175
2.29149	851.987	2.27853	717.531	2.3616	144.327	2.34546	100.747	2.3774	163.708	2.30296	80.0148
2.30408	850.842	2.27923	715.552	2.36233	139.137	2.34605	104.649	2.38101	163.275	2.31399	80.7399
2.30754	850.353	2.29138	712.46	2.36995	136.367	2.35371	109.027	2.39328	160.872	2.31763	84.0485
2.31518	849.986	2.29208	708.383	2.38069	136.497	2.36467	114.112	2.39698	156.915	2.32523	89.4032
2.31709	849.254	2.29977	704.02	2.38148	139.352	2.36845	120.364	2.40914	151.644	2.33651	95.1546
2.32918	848.141	2.31103	700.186	2.3891	143.73	2.37174	127.221	2.40984	145.041	2.33997	99.2384
2.32983	847.197	2.31437	697.541	2.39557	148.732	2.37937	134.227	2.42204	137.471	2.34779	99.994
2.33758	846.963	2.32211	695.934	2.40645	153.429	2.39025	140.669	2.42579	129.493	2.35869	96.7688
2.33949	848.281	2.33303	694.889	2.40699	157.166	2.39077	145.802	2.43366	121.533	2.36234	90.1556
2.35166	851.711	2.3336	693.948	2.41474	159.761	2.40292	149.472	2.43533	113.64	2.37008	82.2518
2.35233	857.368	2.3412	692.664	2.41661	161.245	2.40359	151.367	2.44784	106.317	2.38103	75.3297
2.36441	865.531	2.35207	690.853	2.42927	162.552	2.41567	151.514	2.45142	99.894	2.38469	70.9239
2.36501	876.476	2.35273	688.24	2.43263	165.136	2.41644	149.736	2.46396	94.8359	2.39251	69.5153
2.37289	889.553	2.36501	685.293	2.44483	169.725	2.41959	146.261	2.46736	91.9109	2.39425	71.1904
2.38356	903.761	2.36872	682.699	2.44543	175.938	2.43176	142.414	2.47969	91.2161	2.40669	74.7455
2.3842	918.104	2.38088	681.346	2.45758	183.144	2.43242	138.998	2.48333	92.9669	2.41034	78.4722
2.39651	932.199	2.38158	681.971	2.45817	190.796	2.4402	136.387	2.49118	96.7018	2.42255	80.9062
2.40025	946.08	2.38925	684.659	2.47041	197.848	2.45097	134.193	2.50227	101.397	2.42622	81.4274
2.41246	959.879	2.40026	689.023	2.47419	203.49	2.45157	131.839	2.50574	105.962	2.4341	80.4757
2.4162	973.235	2.40385	694.259	2.48194	207.601	2.45932	128.869	2.51352	110.003	2.44505	79.3205
2.42849	985.692	2.4116	700.016	2.48374	210.455	2.46573	125.334	2.51529	113.732	2.44862	79.032
2.4322	997.033	2.42245	706.568	2.49595	212.843	2.47654	121.482	2.52818	117.069	2.45638	80.9088
2.43994	1006.64	2.42309	714.521	2.49655	215.544	2.47715	117.942	2.53133	120.064	2.46746	85.6507
2.44181	1013.83	2.43089	723.799	2.5089	218.82	2.48499	114.749	2.53904	122.327	2.47108	92.2249
2.45416	1018.43	2.44237	733.826	2.51252	222.48	2.49571	111.852	2.54091	123.689	2.4742	98.9555
2.45777	1020.67	2.44544	744.245	2.52025	225.503	2.4963	109.339	2.54872	124.38	2.48648	104.112
2.46552	1020.98	2.4532	754.539	2.52678	227.214	2.50424	107.75	2.55045	124.49	2.49018	107.01
2.47642	1019.9	2.46416	764.063	2.53746	227.684	2.5151	107.037	2.56308	124.225	2.49809	108.379
2.4802	1017.78	2.46788	772.27	2.53814	227.081	2.51872	107.16	2.5664	124.242	2.49984	110.081
2.48335	1014.9	2.47555	778.802	2.54587	225.973	2.531	108.374	2.57421	125.101	2.51211	113.36
2.49569	1011.03	2.48655	783.672	2.54767	225.346	2.53466	110.257	2.57597	126.891	2.51571	118.39
2.49929	1006.34	2.49015	787.337	2.56017	225.812	2.54701	112.789	2.58848	128.865	2.52352	124.756
2.5071	1001	2.4981	790.678	2.56368	227.681	2.55066	116.037	2.59203	130.298	2.52532	131.02
2.50891	995.205	2.50928	794.748	2.5669	230.563	2.56304	119.522	2.59993	131.401	2.53333	135.631
2.51677	989.73	2.51266	799.825	2.57917	233.594	2.56664	123	2.6108	132.398	2.53496	137.751
2.51848	985.31	2.52039	805.951	2.58285	235.994	2.56991	126.456	2.61439	133.401	2.54276	136.971
2.53085	982.77	2.53114	812.535	2.59079	237.389	2.57777	129.451	2.6222	134.452	2.55369	133.523
2.53446	982.454	2.53175	819.343	2.59246	237.645	2.57945	132.1	2.62881	135.255	2.55729	128.267
2.54673	984.393	2.53962	826.422	2.60476	236.758	2.58726	134.081	2.635	136.195	2.56507	122.059
2.55047	988.227	2.5503	833.857	2.60846	235.078	2.58899	135.477	2.63675	137.36	2.57597	115.688
2.56277	993.737	2.55093	841.388	2.62083	233.071	2.59694	136.644	2.64465	139.387	2.57975	109.586
2.56648	1000.55	2.56344	849.103	2.62442	231.103	2.59866	137.703	2.65564	142.405	2.58754	103.964
2.57429	1008.69	2.56698	856.824	2.63222	229.194	2.61096	138.475	2.65918	145.821	2.58925	98.6745
2.58505	1018.48	2.57932	864.301	2.64325	227.171	2.61462	138.436	2.66704	148.788	2.60227	93.3658
2.58565	1030.01	2.58292	870.82	2.64682	224.51	2.62704	137.609	2.66876	150.619	2.60521	88.2301
2.59346	1042.79	2.59536	875.384	2.65472	220.816	2.63057	136.119	2.67665	151.193	2.61308	83.551
2.59519	1055.7	2.59893	877.646	2.65639	216.593	2.63899	134.246	2.67834	151.119	2.61481	80.3257
2.60777	1067.79	2.60674	877.838	2.6642	212.797	2.64952	132.236	2.68621	151.243	2.62733	79.5149
2.61119	1078.45	2.61769	876.601	2.66595	211.172	2.653	130.321	2.69729	152.285	2.63082	81.0321
2.61895	1087.76	2.62132	874.634	2.67835	212.842	2.66076	128.584	2.70067	153.952	2.64332	84.7976
2.6305	1096.24	2.62554	872.6	2.68196	217.856	2.67176	126.986	2.70856	155.104	2.64679	90.4539
2.63365	1104.4	2.62764	870.901	2.69432	225.718	2.67536	125.021	2.71968	154.556	2.65472	97.3903
2.64138	1112.96	2.63559	869.754	2.69797	235.511	2.6831	122.039	2.72312	151.741	2.66575	105.641
2.65241	1122.17	2.63727	869.317	2.71045	246.247	2.69402	118.252	2.73099	147.143	2.66917	114.668
2.65597	1131.84	2.64987	870.19	2.71392	256.785	2.69772	114.593	2.74207	141.739	2.68169	123.462
2.66379	1141.56	2.65328	872.81	2.71713	265.011	2.70092	111.492	2.74539	137.365	2.68516	131.463
2.67469	1150.85	2.66118	877.157	2.72501	270.126	2.70876	109.29	2.75335	135.763	2.69299	138.82
2.67836	1159.07	2.66288	882.668	2.73588	273.24	2.71054	108.418	2.75981	137.331	2.704	145.292
2.68616	1165.6	2.67076	888.437	2.73952	277.429	2.72308	109.249	2.77077	141.323	2.70753	150.1
2.6879	1170.58	2.67242	894.248	2.75217	285.984	2.7265	112.266	2.77424	145.903	2.71074	152.46
2.7009	1174.14	2.68493	899.798	2.7555	301.252	2.73902	117.044	2.78678	149.976	2.71874	151.999
2.70398	1176.74	2.68842	905.136	2.76335	323.667	2.74244	122.375	2.79018	153.283	2.72031	149.061
2.71165	1179.29	2.69632	910.115	2.76506	352.69	2.75033	127.225	2.79805	155.846	2.73294	144.355
2.71346	1182.51	2.70766	914.657	2.77299	388.261	2.76158	131.336	2.80911	157.689	2.73629	138.716
2.72594	1186.57	2.71081	918.669	2.77459	429.61	2.76486	134.917	2.81261	159.264	2.74429	132.789
2.7294	1191.07	2.71394	922.643	2.78247	475.806	2.768	138.566	2.82549	161.141	2.74589	126.412
2.74197	1195.29	2.72182	927.524	2.78902	525.337	2.77593	142.719	2.82856	163.926	2.75391	119.597
2.74546	1198.98	2.72357	933.419	2.79996	577.029	2.77765	147.609	2.83651	167.207	2.75545	112.316
2.74869	1202.44	2.73607	939.616	2.80342	629.695	2.78553	152.699	2.83817	170.065	2.76352	105.193
2.76111	1206.21	2.73958	945.634	2.81596	682.391	2.78728	156.67	2.85082	171.211	2.7651	98.95
2.76465	1210.69	2.75205	950.783	2.81944	733.412	2.79511	158.124	2.85419	170.461	2.77786	93.93
2.7725	1215.98	2.75559	955.145	2.82725	780.482	2.80617	156.784	2.86206	168.454	2.78106	90.0748
2.78347	1221.69	2.76367	959.329	2.83861	821.679	2.80957	153.307	2.8732	166.349	2.78907	87.6218
2.78696	1227.18	2.76513	964.365	2.8418	855.435	2.81745	148.98	2.87655	165.437	2.79061	87.2209
2.79482	1232.04	2.77295	971.422	2.84977	880.723	2.82843	144.861	2.88449	166.268	2.80381	89.5274
2.80616	1236.64	2.77471	980.816	2.85613	897.002	2.832	142.118	2.89096	168.948	2.80667	94.3014
2.80936	1241.51	2.78261	991.513	2.86716	904.92	2.83982	141.151	2.90198	172.695	2.80981	100.613
2.81737	1247.62	2.79363	1002.23	2.87059	906.105	2.84154	141.915	2.90532	176.296	2.8177	107.998
2.82853	1255.8	2.79716	1011.24	2.88318	903.454	2.85414	143.809	2.91799	178.812	2.81945	115.94
2.83175	1265.96	2.80504	1017.65	2.88659	900.888	2.85749	146.17	2.92127	180.262	2.83213	124.344
2.83967	1277.69	2.81598	1021.54	2.89441	901.198	2.87029	148.616	2.92967	181.062	2.8354	132.602
2.8414	1289.97	2.81948	1023.76	2.90553	905.205	2.87358	151.434	2.94031	181.663	2.84334	139.403
2.85395	1301.97	2.8274	1025.97	2.90894	912.306	2.88132	154.806	2.94367	182.421	2.84981	143.783
2.85736	1312.88	2.83841	1029.25	2.91681	920.641	2.89239	158.278	2.94689	183.265	2.85138	146.286
2.86057	1322.25	2.84188	1034.18	2.92336	929.411	2.89592	161.095	2.95963	183.619	2.86396	148.388
2.87297	1330.08	2.84982	1041.01	2.93424	938.019	2.89914	163.132	2.96284	183.082	2.86744	150.796
2.87653	1336.48	2.85142	1049.7	2.9377	946.241	2.91164	164.781	2.97078	182.004	2.87534	153.209
2.87968	1341.73	2.864	1059.85	2.94555	953.501	2.91515	166.457	2.98209	180.746	2.87698	154.672
2.89218	1345.58	2.86742	1070.5	2.94724	959.153	2.92296	168.134	2.98517	179.794	2.88499	154.989
2.89573	1347.78	2.87993	1081.26	2.95986	963.039	2.9247	169.107	2.99307	179.887	2.88653	154.173
2.89893	1348.08	2.8834	1092.12	2.96329	966.076	2.93745	168.829	3.00435	181.664	2.8946	152.823
2.90213	1346.25	2.89131	1102.82	2.97115	969.221	2.94064	167.433	3.00756	184.695	2.9056	151.381
2.9146	1342.03	2.89301	1113.54	2.97288	972.398	2.94852	165.601	3.01564	188.469	2.90895	150.146
2.91803	1336.17	2.90605	1124.32	2.98076	975.502	2.9502	163.945	3.02688	192.192	2.91684	149.329
2.92596	1330.42	2.90898	1135.08	2.98727	977.889	2.96308	162.847	3.03003	195.136	2.92815	149.356
2.93705	1327.05	2.9169	1144.71	2.99837	979.474	2.96628	162.372	3.03798	196.578	2.9313	150.496
2.94044	1327.39	2.91857	1151.96	3.00157	980.173	2.97445	162.706	3.0396	196.394	2.93931	152.459
2.94857	1331.63	2.93119	1155.95	3.01438	980.052	2.97582	163.675	3.05248	194.802	2.9506	154.238
2.95953	1338.83	2.93458	1155.83	3.01767	979.069	2.98848	164.95	3.05554	192.587	2.95373	154.798
2.96281	1347.66	2.94739	1152.12	3.02604	978.034	2.99177	166.288	3.06369	189.937	2.96169	153.286
2.96602	1357.11	2.95055	1146.65	3.03676	978.228	2.99971	167.408	3.06509	186.75	2.96327	149.384
2.97861	1366.39	2.95855	1141.37	3.03994	979.964	3.00142	167.972	3.0731	182.861	2.97621	143.712
2.98202	1375.31	2.9602	1137.08	3.04796	982.919	3.00932	167.432	3.07474	178.182	2.97922	137.353
2.98991	1383.99	2.97269	1134.05	3.05443	986.403	3.011	165.525	3.08765	173.044	2.99202	131.169
3.0011	1392.84	2.97616	1132.05	3.06077	990.075	3.01895	161.716	3.09072	167.976	2.99524	126.374
3.00438	1402.32	2.98884	1131.13	3.06245	993.866	3.02059	156.106	3.10352	164.283	3.00326	123.393
3.01232	1412.48	2.99211	1131.65	3.07033	997.952	3.03349	149.799	3.10665	163.493	3.00485	121.602
3.02361	1423.03	3.00012	1134.15	3.08154	1002.76	3.03656	144.124	3.11959	166.473	3.01759	120.447
3.02674	1433.16	3.00652	1138.65	3.08472	1008.63	3.04456	140.459	3.12266	172.838	3.0208	119.394
3.02994	1441.98	3.00813	1144.97	3.09268	1016.09	3.0462	139.452	3.13563	181.868	3.02887	118.887
3.04295	1449.2	3.01608	1153.19	3.10395	1025.29	3.05892	140.997	3.13864	192.366	3.03037	119.673
3.04595	1454.95	3.01768	1162.83	3.10715	1035.86	3.06212	144.242	3.1467	202.778	3.0433	122.75
3.0586	1459.46	3.02101	1173.09	3.11504	1047.46	3.07492	147.98	3.15794	211.992	3.04636	128.278
3.06195	1463.25	3.02407	1182.7	3.11677	1059.98	3.07813	151.891	3.16101	219.659	3.05931	135.512
3.07466	1466.57	3.0367	1190.05	3.12469	1073.31	3.08128	156.32	3.16908	225.527	3.06237	143.518
3.07787	1469.93	3.04004	1194.2	3.13579	1087.53	3.09406	161.809	3.18035	229.017	3.07039	151.037
3.09074	1473.45	3.04804	1195.45	3.13908	1102.89	3.09736	168.419	3.18342	229.172	3.08158	157.563
3.09388	1477.32	3.0497	1195.29	3.15194	1119.07	3.10523	175.859	3.19149	225.885	3.08474	162.589
3.10223	1481.31	3.05285	1194.86	3.15507	1135.32	3.1069	183.841	3.20273	219.684	3.09276	166.087
3.10346	1485.51	3.06072	1194.8	3.16782	1150.14	3.11965	192.203	3.20581	211.413	3.10429	168.237
3.11143	1490.31	3.06246	1195.83	3.17104	1161.93	3.12284	200.38	3.2138	202.574	3.1071	169.307
3.11311	1496.08	3.07051	1198.46	3.17904	1169.87	3.1357	207.629	3.22033	194.172	3.11525	169.358
3.12106	1503.25	3.07201	1202.8	3.18551	1173.69	3.13885	213.093	3.23162	187.454	3.11673	168.415
3.12264	1511.4	3.08468	1208.49	3.19659	1173.78	3.14674	216.499	3.23454	183.377	3.12966	166.851
3.13544	1519.4	3.08804	1215.06	3.19987	1171	3.14848	218.023	3.2475	182.593	3.13274	164.538
3.13865	1526.23	3.09597	1221.71	3.2126	1165.9	3.16123	217.906	3.25051	184.887	3.14082	161.486
3.14667	1531.74	3.09763	1227.71	3.21582	1159.53	3.16444	216.293	3.26358	189.89	3.14227	158.188
3.14823	1536.53	3.11086	1233.18	3.22435	1152.82	3.1772	213.649	3.26652	196.632	3.15535	154.588
3.16122	1541.78	3.11358	1238.72	3.22536	1146.04	3.18042	210.378	3.27497	204.734	3.15829	151.092
3.16423	1548.11	3.12647	1244.76	3.23822	1139.24	3.18838	206.738	3.27613	213.936	3.17137	148.049
3.1771	1556.08	3.12954	1251.74	3.24144	1132.99	3.19955	202.758	3.28942	224.144	3.1743	145.858
3.18023	1565.25	3.14241	1259.7	3.25432	1127.9	3.20274	197.889	3.29208	234.792	3.18247	144.288
3.18825	1574.87	3.14556	1267.76	3.25739	1124.74	3.21568	191.627	3.30021	245.134	3.18384	143.278
3.19953	1583.91	3.1535	1275.35	3.26555	1124.46	3.21876	184.583	3.31156	254.02	3.19197	142.077
3.2026	1592.18	3.15508	1282.19	3.27657	1127.89	3.23177	178.287	3.3145	259.838	3.19881	140.518
3.21062	1599.88	3.16797	1288.38	3.27972	1135.96	3.23478	173.98	3.32304	261.398	3.20985	138.907
3.22182	1607.11	3.17112	1294.28	3.28774	1148.44	3.24766	172.275	3.33442	258.629	3.21258	138.249
3.22495	1614.09	3.17919	1300.37	3.29897	1163.86	3.25072	172.663	3.33685	252.773	3.22082	139.368
3.22816	1621.69	3.18069	1307.36	3.3021	1179.59	3.26355	174.509	3.34492	245.528	3.22222	142.129
3.24095	1630.36	3.19347	1315.92	3.31019	1193.44	3.2667	177.079	3.3564	238.683	3.23612	146.047
3.24417	1639.94	3.19668	1326.07	3.31673	1203.87	3.27477	180.048	3.35921	233.767	3.23825	150.373
3.25226	1649.82	3.20961	1337.08	3.32786	1211.08	3.28603	183.491	3.36726	231.8	3.25135	154.869
3.26334	1659.43	3.21267	1347.92	3.33094	1216.05	3.2891	187.766	3.37856	233.03	3.25415	159.735
3.26648	1668.42	3.22083	1357.66	3.34395	1219.8	3.29731	193.079	3.38164	237.342	3.26715	165.203
3.26967	1676.23	3.22225	1365.95	3.34689	1223.02	3.3084	199.326	3.39472	243.865	3.27015	172.125
3.27782	1682.91	3.23519	1372.76	3.35504	1225.68	3.31148	206.267	3.39759	251.67	3.28323	180.719
3.2793	1689	3.23826	1378.06	3.35649	1227.91	3.3196	212.911	3.40575	259.634	3.28617	190.778
3.2923	1695.71	3.24636	1382.08	3.36936	1230.04	3.33088	218.202	3.41721	266.79	3.29922	201.388
3.29531	1703.96	3.2478	1385.85	3.3725	1232.3	3.33389	221.326	3.41995	272.873	3.30223	211.259
3.30812	1713.88	3.25587	1390.4	3.38552	1234.84	3.34187	222.721	3.43307	277.677	3.31032	219.171
3.31127	1725.08	3.2574	1396.35	3.38846	1237.68	3.35319	223.159	3.43594	281.227	3.31173	224.323
3.31939	1736.55	3.26549	1404.33	3.39654	1241.45	3.35826	223.439	3.44906	283.655	3.31493	226.536
3.33065	1747.33	3.26697	1414.23	3.40777	1247.3	3.35948	223.687	3.45191	284.635	3.328	225.591
3.33366	1756.96	3.27997	1425.48	3.41085	1255.71	3.3726	223.652	3.4652	283.96	3.33088	222.06
3.34168	1765.5	3.28304	1437.37	3.4189	1267.24	3.37547	223.043	3.46793	281.825	3.34407	216.457
3.34321	1773.18	3.29135	1449.46	3.43079	1281.53	3.38352	221.963	3.47621	278.598	3.34693	208.787
3.35623	1780.29	3.29258	1461.74	3.43319	1297.34	3.39476	220.272	3.48756	274.839	3.35503	199.813
3.35923	1787.12	3.30603	1474.48	3.44125	1313.4	3.39777	217.722	3.4903	271.208	3.36624	190.089
3.36738	1793.45	3.30853	1487.82	3.4428	1329.03	3.4059	214.494	3.49845	268.243	3.36925	180.208
3.36879	1798.86	3.32162	1500.61	3.45101	1343.92	3.41711	211.195	3.50963	266.316	3.37239	170.265
3.38194	1803.39	3.32455	1511.65	3.46221	1357.93	3.42018	208.952	3.51264	266.156	3.3857	160.357
3.38481	1807.9	3.33285	1520.28	3.46523	1371.03	3.42836	208.596	3.52078	268.162	3.38843	151.004
3.3979	1813.22	3.33417	1526.46	3.47331	1383.15	3.42979	210.315	3.53287	272.215	3.39716	143.113
3.40076	1819.56	3.3471	1530.97	3.47477	1394.45	3.44331	213.811	3.53508	277.746	3.39801	137.042
3.4089	1826.64	3.35011	1533.87	3.48288	1404.89	3.44576	218.292	3.54834	283.967	3.41117	133.172
3.42008	1833.69	3.36326	1534.54	3.48932	1414.21	3.4489	222.641	3.5511	289.518	3.41403	131.3
3.42315	1840.02	3.36611	1533.5	3.49071	1421.59	3.46196	226.465	3.5593	293.136	3.42238	130.946
3.42645	1844.98	3.37421	1531.52	3.49886	1426.52	3.4649	229.919	3.57063	293.696	3.42357	131.554
3.4396	1848.48	3.38549	1528.41	3.50029	1429.07	3.47308	233.195	3.57342	290.652	3.43172	133.195
3.44233	1850.94	3.38849	1523.87	3.50847	1430.33	3.48446	236.845	3.58165	284.241	3.43812	135.796
3.45055	1853.69	3.39168	1517.7	3.50993	1430.95	3.48732	241.197	3.58306	275.437	3.44961	138.557
3.46165	1857.51	3.39983	1510.52	3.51322	1431.22	3.49553	246.222	3.59641	266.108	3.45241	141.288
3.46473	1862.48	3.40124	1503.98	3.52624	1431.18	3.50701	251.652	3.59901	257.652	3.4606	144.803
3.47282	1868.21	3.41426	1499.47	3.52909	1430.89	3.50968	256.434	3.60723	250.838	3.46195	149.145
3.48418	1874.47	3.41733	1497.57	3.54212	1431.27	3.51786	259.346	3.61878	245.668	3.47017	154.105
3.4871	1881.25	3.42557	1498.76	3.54506	1433.39	3.51928	260.112	3.62144	242.098	3.4715	159.746
3.49033	1889.16	3.42685	1503.44	3.55825	1437.7	3.52744	259.542	3.63466	239.805	3.48471	165.978
3.50393	1898.69	3.43	1511.46	3.56107	1443.79	3.52883	259.394	3.63738	238.046	3.48751	172.415
3.50623	1909.95	3.43814	1522.29	3.5742	1451.06	3.53704	260.815	3.65076	236.365	3.5008	178.284
3.51435	1922.72	3.4396	1535.5	3.57708	1459.16	3.54333	264.045	3.65335	234.677	3.50353	183.141
3.52569	1936.9	3.45282	1550.37	3.58021	1467.67	3.54483	268.336	3.66663	233.391	3.51168	186.222
3.52862	1952.03	3.4556	1566.52	3.59341	1475.65	3.558	272.714	3.66936	233.851	3.51308	187.282
3.53682	1967.4	3.46384	1583.38	3.5962	1482.72	3.56087	276.285	3.67767	236.698	3.52136	186.445
3.54827	1982.57	3.46523	1600.5	3.60925	1488.78	3.56901	278.526	3.67891	241.732	3.52263	184.721
3.55164	1996.69	3.47342	1617.72	3.61218	1493.58	3.57041	279.223	3.68211	248.031	3.53096	183.41
3.55931	2009.18	3.47478	1634.67	3.62031	1497.77	3.57863	278.37	3.69541	254.884	3.53229	183.013
3.57048	2019.24	3.48294	1650.58	3.6218	1502.41	3.57997	276.665	3.69812	262.242	3.54052	183.149
3.57341	2026.34	3.48439	1663.98	3.63505	1508.21	3.59325	274.748	3.7114	270.061	3.54688	182.821
3.58162	2030.79	3.49753	1674.1	3.63777	1515.2	3.59605	272.693	3.71414	278.269	3.55827	181.459
3.59292	2033.19	3.5004	1680.43	3.64602	1523.53	3.60428	269.684	3.72789	286.158	3.56099	179.617
3.59578	2033.67	3.51422	1683.52	3.65744	1533.13	3.61553	265.236	3.73003	293.195	3.56934	178.299
3.60403	2032.68	3.51636	1684.53	3.6601	1543.95	3.61832	259.646	3.73837	299	3.58095	178.101
3.61532	2030.81	3.52457	1684.9	3.67341	1556.12	3.62661	253.308	3.73963	304.077	3.5835	179.298
3.61813	2028.55	3.53574	1686.41	3.67612	1569.76	3.63842	246.445	3.74837	309.111	3.59174	181.231
3.62654	2026.33	3.53874	1690.75	3.68426	1584.81	3.64076	239.918	3.7492	314.201	3.60361	183.048
3.62775	2025.04	3.54679	1697.84	3.6857	1600.9	3.64892	234.914	3.75752	318.99	3.60578	184.556
3.641	2026.15	3.55334	1705.9	3.69894	1617.42	3.65037	232.266	3.76887	322.694	3.61406	185.796
3.64372	2030.93	3.56469	1713.72	3.70168	1633.82	3.66344	232.149	3.77167	324.388	3.62554	186.271
3.65223	2040.08	3.56756	1720.69	3.71496	1649.42	3.66624	233.992	3.77989	323.483	3.62828	185.498
3.65337	2052.67	3.58066	1727.04	3.7177	1663.85	3.67961	237.183	3.79196	320.372	3.63658	184.359
3.6616	2066.53	3.58352	1733.36	3.72597	1676.73	3.68233	241.468	3.79405	315.445	3.64797	183.981
3.66291	2079.21	3.5917	1739.71	3.73732	1687.57	3.69056	246.4	3.8025	309.726	3.65055	184.738
3.67119	2089.37	3.60311	1745.73	3.74013	1696.42	3.70194	251.635	3.80357	304.679	3.6589	186.901
3.67253	2097.05	3.60585	1751.6	3.7483	1703.6	3.70463	256.981	3.81711	301.686	3.66013	190.75
3.68591	2103.26	3.61421	1757.09	3.75989	1708.98	3.71344	262.171	3.8196	300.905	3.67346	195.862
3.6885	2108.9	3.61547	1761.58	3.7624	1712.16	3.72439	266.984	3.828	301.493	3.6762	201.459
3.70215	2114.87	3.62873	1763.95	3.77076	1712.82	3.72711	270.838	3.82913	302.867	3.68444	206.823
3.70455	2121.49	3.63145	1764.05	3.77205	1711.09	3.73542	273.061	3.84261	304.781	3.68573	212.109
3.71267	2128.39	3.63962	1761.87	3.78036	1707.44	3.74666	273.352	3.84513	308.061	3.69422	217.099
3.72398	2135.06	3.64103	1757.72	3.79164	1702.61	3.74942	271.95	3.85401	312.954	3.69535	221.714
3.72684	2141.33	3.64926	1751.84	3.79438	1697.65	3.75782	269.132	3.86546	318.184	3.69855	226.611
3.72997	2147.66	3.65057	1745.31	3.80775	1693.24	3.76904	265.639	3.86758	322.527	3.7017	232.297
3.74339	2154.47	3.66408	1740.33	3.81033	1689.54	3.7719	262.176	3.88112	325.64	3.71004	238.228
3.74606	2162.61	3.66659	1738.47	3.82422	1686.84	3.77998	258.932	3.88348	327.951	3.71128	243.873
3.75431	2172.93	3.67479	1740.5	3.82642	1685.14	3.78138	256.327	3.89186	330.417	3.72486	248.587
3.75567	2186.09	3.67616	1745.79	3.83478	1684.74	3.7946	254.349	3.90335	333.679	3.72731	251.22
3.76947	2202.97	3.68454	1753.58	3.83602	1685.4	3.79733	253.119	3.90588	337.545	3.74069	251.575
3.77162	2223.16	3.6959	1762.65	3.84437	1687.13	3.81067	252.862	3.91449	340.936	3.74327	250.452
3.77991	2245.23	3.69856	1772.6	3.85575	1689.67	3.81339	253.778	3.92664	343.644	3.7464	249.262
3.79131	2267.76	3.71244	1783.69	3.85833	1693.58	3.82169	256.071	3.92826	345.887	3.75475	249.163
3.79465	2289.49	3.71452	1796.74	3.87174	1699.33	3.82804	259.554	3.93665	348.368	3.75606	250.28
3.80719	2309.2	3.72266	1812.15	3.87435	1707.1	3.82936	264.23	3.93785	351.288	3.76437	251.977
3.80993	2326.43	3.73421	1829.07	3.88265	1716.29	3.84323	270.24	3.94629	353.987	3.76569	253.643
3.82341	2341.35	3.73693	1846.28	3.88396	1725.87	3.84531	277.967	3.95767	356.185	3.774	254.761
3.82592	2354.51	3.7452	1862.54	3.89731	1734.9	3.85867	287.067	3.96021	357.189	3.77523	254.44
3.83424	2366.41	3.75672	1877.74	3.8999	1742.95	3.86131	296.491	3.97396	356.399	3.78351	252.123
3.83557	2377.41	3.7593	1891.92	3.90817	1750.09	3.87468	305.234	3.97627	353.274	3.78484	247.771
3.84424	2387.48	3.76751	1904.99	3.90947	1757.1	3.87728	312.346	3.98493	348.1	3.79312	241.383
3.85525	2396.56	3.77905	1916.22	3.92292	1764.54	3.88563	317.953	3.98584	341.519	3.79441	232.996
3.85792	2404.52	3.78165	1925.16	3.92553	1772.63	3.88689	322.613	3.99415	334.995	3.80794	223.174
3.86626	2411.6	3.79013	1931.83	3.93895	1782.15	3.90024	326.327	3.99538	329.529	3.81041	213.094
3.86749	2417.91	3.80143	1936.57	3.94146	1793.14	3.90288	328.984	3.99851	325.338	3.8188	203.671
3.87071	2423.43	3.80408	1939.84	3.95489	1805.04	3.91618	330.071	4.01217	321.937	3.82002	195.594
3.88408	2428.35	3.81242	1942.29	3.95747	1817.12	3.91887	328.999	4.01455	319.161	3.83368	188.775
3.88675	2432.75	3.81366	1944.71	3.96578	1828.75	3.93215	325.391	4.02294	317.619	3.83597	183.334
3.90053	2436.85	3.82731	1948.13	3.97738	1839.49	3.93481	319.916	4.03502	318.056	3.84966	179.339
3.90263	2441.72	3.82964	1952.8	3.97985	1848.65	3.9483	314.25	4.03696	321.141	3.85199	176.791
3.91091	2448.95	3.83851	1958.24	3.99331	1856.36	3.95081	309.704	4.04577	326.473	3.86539	176.154
3.92245	2459.19	3.84943	1963.69	3.99583	1863.15	3.95411	306.979	4.05703	333.465	3.86794	177.883
3.92506	2472.39	3.85201	1968.49	4.00935	1870.12	3.96269	306.511	4.05933	341.507	3.87627	182.101
3.93336	2487.49	3.86548	1972.35	4.01183	1878.85	3.96358	307.995	4.06785	350.218	3.88804	188.378
3.94482	2503.44	3.86802	1974.76	4.01503	1890.35	3.97206	310.449	4.07934	358.934	3.89033	196.427
3.94825	2519.14	3.87633	1975.72	4.02908	1904.88	3.98358	313.492	4.08174	367.319	3.89893	205.045
3.95069	2533.31	3.88283	1975.97	4.03097	1921.7	3.98601	316.985	4.08488	375.342	3.91017	212.014
3.96405	2545.39	3.89421	1976.65	4.03932	1939.17	3.98917	321.088	4.09909	382.943	3.91272	215.667
3.96664	2554.96	3.89679	1978.7	4.0406	1956.24	3.99748	326.163	4.1009	389.828	3.92113	215.846
3.97487	2562.49	3.91066	1983.17	4.05407	1971.65	4.00911	331.957	4.11511	396.213	3.93288	213.99
3.98632	2569.04	3.91281	1990.3	4.05661	1984.47	4.01157	338.394	4.11691	401.847	3.93512	211.839
3.989	2575.56	3.92105	1999.86	4.06492	1994.39	4.02004	344.969	4.13094	405.993	3.94342	210.305
3.99728	2581.8	3.93249	2011.11	4.07651	2001.9	4.03143	351.435	4.13286	408.08	3.9447	209.457
4.00876	2587.44	3.93508	2023.02	4.07896	2007.51	4.03394	357.16	4.14659	408.218	3.9583	209.075
4.01142	2591.81	3.93829	2035.03	4.08804	2011.88	4.04746	362.15	4.14882	407.402	3.96065	209.064
4.01972	2594.56	3.94677	2046.93	4.10233	2015.57	4.04995	366.776	4.16283	406.079	3.9639	209.727
4.03124	2595.94	3.95831	2059.1	4.10452	2019.29	4.05826	371.074	4.16523	404.185	3.97746	211.614
4.03378	2596.7	3.96072	2072.36	4.1078	2023.18	4.05955	375.029	4.17329	401.125	3.97983	214.781
4.04212	2598.02	3.96904	2087.56	4.11614	2027.22	4.06783	378.662	4.18509	396.945	3.98814	218.836
4.05374	2601.08	3.97032	2104.44	4.12961	2030.74	4.06908	382.696	4.18719	392.168	4.0003	223.483
4.05613	2606.47	3.9786	2122.6	4.13331	2033.82	4.08291	387.741	4.19567	387.768	4.00222	228.375
4.06465	2614.1	3.97986	2141.41	4.14169	2037.4	4.08516	393.89	4.20721	384.09	4.01063	232.882
4.07604	2623.02	3.99328	2160.06	4.14289	2042.84	4.09846	401.052	4.20962	381.768	4.02231	235.958
4.0785	2632.44	3.99586	2177.67	4.15651	2051.5	4.10112	408.171	4.21835	381.087	4.02462	236.722
4.08691	2641.96	4.00424	2193.23	4.15892	2062.92	4.11456	414.54	4.23022	381.946	4.03298	234.709
4.08811	2652.07	4.01563	2205.92	4.16206	2075.52	4.11708	420.035	4.23196	384.063	4.03419	230.232
4.10199	2664.12	4.01825	2216.22	4.1758	2087.21	4.12551	424.889	4.24044	387.088	4.04787	223.929
4.10413	2678.42	4.02672	2225.14	4.17803	2096.24	4.12666	429.618	4.2522	391.157	4.05015	217.358
4.11243	2693.73	4.038	2233.96	4.18641	2102.09	4.13504	434.375	4.25434	396.548	4.05868	211.861
4.11367	2708.42	4.04064	2243.5	4.19803	2105.23	4.13625	438.886	4.26292	402.88	4.05975	208.021
4.12709	2721.64	4.04903	2253.2	4.20042	2106.91	4.14964	442.912	4.27473	409.127	4.0735	206.153
4.12962	2732.49	4.05616	2261.98	4.20891	2108.7	4.15226	445.63	4.27668	414.818	4.07576	205.745
4.14317	2740.31	4.07012	2269.47	4.22045	2111.96	4.16579	446.335	4.28556	419.526	4.08952	206.238
4.14562	2744.88	4.07257	2276.26	4.22281	2117.93	4.16822	444.91	4.29704	423.248	4.09172	207.487
4.14885	2747.02	4.08112	2283.15	4.23127	2127.31	4.17144	441.993	4.29912	426.412	4.095	209.917
4.16225	2748.36	4.09259	2290.11	4.2324	2140.84	4.18503	438.336	4.30763	429.835	4.10867	213.973
4.16479	2750.19	4.095	2297.06	4.24091	2158.41	4.18744	434.923	4.30873	433.486	4.1109	220.484
4.17395	2753.43	4.10354	2303.95	4.2472	2178.29	4.19584	432.387	4.32237	436.905	4.1194	229.461
4.18796	2757.99	4.11491	2311.34	4.2588	2198.49	4.19697	430.899	4.32467	439.068	4.13102	239.801
4.19042	2763.15	4.11736	2320.26	4.26116	2217.84	4.20545	430.365	4.32788	439.467	4.13329	249.784
4.19879	2768.02	4.12577	2331.74	4.26958	2235.41	4.20651	431.082	4.33642	438.789	4.14172	257.731
4.19997	2772.55	4.12692	2345.36	4.28119	2250.22	4.21507	433.368	4.33747	438.023	4.15352	262.812
4.2136	2777.26	4.13524	2359.81	4.28352	2262.35	4.2268	438.127	4.34068	437.545	4.15568	265.29
4.21597	2783.18	4.14697	2373.51	4.29198	2272.23	4.229	446.091	4.3492	436.483	4.1642	266.615
4.22946	2791.16	4.14932	2385.56	4.30365	2280.59	4.23789	456.591	4.36094	433.871	4.17574	268.495
4.23197	2801.29	4.1578	2395.57	4.30651	2287.27	4.24899	468.663	4.36307	429.207	4.17808	271.622
4.24042	2813.77	4.15886	2403.44	4.31442	2291.75	4.25129	480.787	4.3716	423.376	4.18657	275.576
4.25195	2827.82	4.17242	2408.64	4.32596	2293.63	4.25971	491.677	4.38334	417.62	4.19871	279.481
4.25428	2842.18	4.17492	2411.19	4.3283	2293.96	4.26093	500.222	4.38547	413.327	4.20039	282.127
4.26788	2855.54	4.18323	2411.91	4.33675	2294.18	4.27452	506.055	4.39391	410.669	4.20891	282.736
4.27032	2866.83	4.19476	2411.97	4.34834	2295.46	4.27692	509.247	4.40585	409.456	4.20997	281.122
4.28405	2876.2	4.19731	2412.36	4.35066	2298.26	4.28013	510.211	4.40778	409.245	4.22372	277.9
4.28627	2884.59	4.2064	2413.3	4.35914	2302.07	4.28333	509.914	4.4163	410.053	4.226	273.905
4.3003	2893.27	4.21005	2414.53	4.37088	2306.94	4.29706	509.235	4.42819	412.192	4.23987	270.066
4.30229	2903.05	4.22361	2416.11	4.37303	2313.14	4.29928	508.458	4.43017	416.265	4.24195	266.78
4.31595	2913.67	4.22607	2418.17	4.38148	2320.93	4.3025	508.251	4.43875	423.069	4.25042	264.585
4.31825	2924.84	4.23962	2420.87	4.39321	2329.9	4.31616	509.035	4.45043	432.831	4.26224	263.135
4.32655	2936.27	4.24202	2424.21	4.39538	2338.87	4.31851	511.402	4.45256	444.354	4.26437	261.838
4.32791	2947.34	4.25563	2428.19	4.40387	2345.94	4.32688	515.9	4.46109	456.221	4.27285	259.793
4.34178	2957.47	4.25799	2432.94	4.41546	2350.48	4.33863	522.415	4.47303	467.692	4.28466	256.539
4.35214	2966.26	4.26644	2438.85	4.41788	2353.01	4.34086	530.662	4.47564	477.497	4.28674	252.427
4.36402	2974.39	4.27819	2446.34	4.42675	2354.44	4.35468	540.293	4.48347	484.681	4.29541	248.62
4.36618	2982.59	4.2804	2455.4	4.43807	2355.95	4.35686	551.354	4.48452	489.239	4.30702	245.882
4.38004	2991.15	4.28888	2465.52	4.44016	2359.32	4.37042	563.293	4.49857	492.146	4.30909	244.108
4.38224	3000.28	4.30055	2475.93	4.45384	2366.04	4.37277	575.359	4.50047	493.916	4.31763	243.249
4.39072	3010.42	4.3027	2485.88	4.45624	2376.5	4.38663	587.269	4.51448	494.706	4.32951	242.889
4.40237	3022.1	4.31637	2495.4	4.46978	2390.85	4.38879	599.254	4.51653	494.417	4.33144	242.994
4.40453	3035.64	4.31879	2504.63	4.47213	2408.51	4.40247	611.949	4.52554	493.089	4.34553	243.255
4.41305	3050.6	4.3273	2513.98	4.48593	2428.91	4.4048	626.284	4.5402	490.986	4.34747	243.457
4.41948	3066.17	4.32839	2523.52	4.48808	2450.95	4.41323	643.309	4.54206	488.251	4.36149	243.428
4.42062	3081.73	4.33674	2534.16	4.49661	2473.85	4.41441	664.376	4.55066	485.338	4.36348	243.062
4.43422	3096.54	4.34334	2547.1	4.49773	2496.66	4.42812	690.227	4.55166	482.624	4.3773	242.938
4.4365	3109.74	4.35489	2563.18	4.50095	2519.19	4.43028	721.153	4.56588	481.22	4.37945	243.233
4.4451	3120.91	4.35714	2582	4.51017	2541.01	4.44458	757.142	4.56767	482.04	4.39339	244.054
4.45678	3130.31	4.37082	2602.99	4.52434	2561.61	4.44629	797.764	4.5817	485.966	4.39546	245.269
4.45895	3138.32	4.3731	2625.16	4.52645	2580.66	4.45481	842.443	4.58362	492.373	4.40413	247.298
4.47254	3145.98	4.38676	2647.51	4.53499	2598.37	4.46647	889.635	4.59237	499.918	4.405	250.132
4.47494	3154.56	4.38911	2669.37	4.54674	2615.08	4.46868	938.123	4.60412	506.63	4.41915	253.991
4.47807	3165.06	4.40273	2690.48	4.54887	2631.29	4.47715	986.189	4.60602	511.482	4.42101	258.525
4.49187	3178.3	4.40507	2710.92	4.55732	2647.28	4.48363	1032.02	4.61461	514.919	4.42424	263.505
4.49402	3195	4.40829	2730.05	4.56948	2662.88	4.49536	1073.78	4.62677	517.523	4.43825	268.14
4.5031	3214.82	4.42203	2747.45	4.57123	2678.3	4.49757	1110.19	4.6284	519.831	4.44024	271.807
4.51744	3237.45	4.42424	2762.69	4.57992	2693.61	4.51154	1139.73	4.63155	522.235	4.44898	274.149
4.51964	3262.16	4.43337	2775.81	4.59152	2709.16	4.51346	1162.03	4.6457	524.844	4.46072	275.704
4.53336	3287.91	4.44244	2786.31	4.59366	2724.48	4.52186	1177.64	4.64752	526.845	4.46252	277.616
4.53559	3313.73	4.45407	2794.05	4.60748	2738.66	4.53375	1187.87	4.65617	527.8	4.4712	280.632
4.54489	3339.14	4.4562	2798.54	4.60961	2751.22	4.53585	1194.14	4.66799	527.888	4.48303	284.92
4.54846	3364.12	4.46466	2798.85	4.6241	2762.77	4.54458	1198	4.66992	527.39	4.48496	290.606
4.56235	3388.1	4.47646	2795.27	4.62557	2774.21	4.55603	1201.39	4.6786	526.429	4.49376	297.121
4.56444	3410.96	4.47862	2789.7	4.63966	2785.32	4.55824	1206.24	4.69048	525.736	4.50535	303.879
4.57836	3432.52	4.48704	2784.73	4.64218	2795.41	4.56678	1214.46	4.69237	526.791	4.5073	310.523
4.58038	3452.56	4.49871	2781.92	4.65011	2803.93	4.57866	1227.04	4.70097	530.787	4.52151	317.141
4.58894	3471.1	4.50098	2781.81	4.65119	2810.58	4.58057	1244.83	4.71277	537.988	4.5233	323.797
4.60075	3488.3	4.50952	2783.9	4.66507	2815.25	4.58379	1268.43	4.71472	547.797	4.53204	330.411
4.60282	3504.39	4.52117	2787.2	4.66715	2818.37	4.59781	1297.96	4.72933	559.095	4.54405	337.16
4.61142	3518.99	4.52333	2790.36	4.68102	2820.15	4.59974	1332.05	4.73065	570.881	4.54569	343.927
4.61783	3530.93	4.53182	2792.85	4.68316	2821.61	4.60835	1368.76	4.73946	582.589	4.55429	350.275
4.61877	3539.87	4.54363	2795.16	4.68629	2823.34	4.61476	1406.2	4.7403	594.298	4.56076	355.514
4.6273	3546.31	4.5457	2798.75	4.7004	2826.02	4.62645	1443.01	4.74889	606.137	4.56165	359.107
4.63372	3551.14	4.5543	2804.43	4.70232	2830.43	4.62857	1478.48	4.74988	617.862	4.57585	361.336
4.64546	3555.5	4.56589	2812.38	4.71092	2837	4.64295	1512.37	4.76405	629.158	4.57772	361.968
4.6476	3560.17	4.56812	2822.51	4.72267	2845.39	4.64453	1544.13	4.76583	639.104	4.59184	361.078
4.65079	3565.21	4.5766	2835.13	4.72471	2854.46	4.65314	1572.73	4.78018	646.862	4.59366	358.392
4.66001	3570.19	4.58833	2850.05	4.73324	2863.05	4.66488	1597.25	4.7818	652.017	4.60236	354.243
4.66348	3574.81	4.59048	2866.07	4.74525	2870.68	4.66691	1616.81	4.79606	655.034	4.60322	348.866
4.67208	3578.67	4.59909	2881.78	4.7471	2877.58	4.67544	1631.37	4.79781	656.852	4.61189	343.052
4.6839	3581.33	4.60556	2896.67	4.75571	2884.13	4.68745	1641.15	4.80654	658.958	4.6128	336.838
4.68589	3582.61	4.61719	2911.01	4.768	2890.19	4.68931	1646.76	4.80741	662.421	4.62161	330.379
4.69447	3582.68	4.61926	2924.91	4.7695	2895.49	4.69792	1648.97	4.8217	667.701	4.62804	324.065
4.7067	3581.16	4.63313	2938.61	4.77824	2899.83	4.70967	1648.47	4.82336	675.504	4.62878	318.976
4.70827	3578.53	4.63526	2952.05	4.77907	2902.84	4.71162	1645.39	4.8323	685.903	4.64313	316.099
4.72221	3575.21	4.6493	2965.85	4.79297	2904.92	4.72044	1640.04	4.84391	698.238	4.6448	316.13
4.72422	3571.55	4.65122	2980.6	4.79502	2906.34	4.73196	1632.64	4.84579	711.346	4.65888	318.73
4.73817	3567.56	4.65968	2996.13	4.80917	2907.93	4.73409	1622.9	4.8546	725.03	4.66081	322.55
4.74023	3563.3	4.67176	3011.53	4.811	2911.24	4.74271	1611.16	4.86641	739.042	4.67484	326.764
4.74891	3558.95	4.67362	3026.16	4.81966	2918.12	4.74903	1598.68	4.86815	752.774	4.67677	330.597
4.74984	3555.32	4.68228	3040.13	4.83196	2929.87	4.74998	1588.07	4.87694	765.664	4.69105	333.785
4.76372	3554.09	4.69388	3053.66	4.83339	2945.7	4.76412	1581.75	4.87779	777.506	4.69271	336.852
4.76579	3556.99	4.696	3067.41	4.84207	2963.97	4.76607	1581.39	4.89211	788.607	4.707	340.489
4.77974	3565.67	4.705	3081.69	4.85382	2983.93	4.78031	1587.45	4.89371	799.972	4.70881	344.706
4.78182	3581.28	4.72141	3096.94	4.85571	3006.12	4.78201	1600.25	4.90251	812.899	4.72312	349.023
4.79062	3603.76	4.73014	3113.07	4.86437	3030.67	4.79603	1619.39	4.90333	829.219	4.72476	352.805
4.79141	3631.65	4.74222	3129.38	4.87617	3057.12	4.79798	1643.73	4.9176	850.184	4.73349	355.997
4.80542	3662.27	4.7439	3144.38	4.87816	3084.34	4.80671	1671.33	4.91929	875.954	4.74544	358.635
4.80737	3693.26	4.75267	3157.52	4.89405	3111.14	4.81312	1700.39	4.92852	905.887	4.74708	360.248
4.82151	3722.87	4.7642	3168.65	4.90279	3136.45	4.82487	1729.75	4.93774	939.233	4.75588	360.451
4.82338	3749.82	4.76634	3178.28	4.90377	3159.37	4.82673	1758.31	4.94962	975.105	4.75673	359.375
4.83741	3773.74	4.78029	3187.01	4.91775	3179.31	4.84142	1785.59	4.95124	1012.03	4.77104	358.025
4.83933	3794.92	4.78227	3195.84	4.91975	3196.37	4.84276	1810.78	4.96006	1047.42	4.77267	356.974
4.84815	3813.65	4.79096	3205.76	4.92835	3211.1	4.85143	1832.99	4.972	1078.75	4.78702	356.76
4.84894	3830.67	4.80272	3217.04	4.94018	3224.32	4.86316	1851.02	4.97366	1104.75	4.78865	357.35
4.8629	3846.57	4.80469	3229.16	4.94205	3236.95	4.86511	1864.07	4.98246	1125.31	4.7978	358.577
4.86494	3861.58	4.81413	3241.7	4.95079	3249.72	4.87372	1871.79	4.9944	1140.57	4.81282	359.926
4.87352	3875.65	4.82829	3254.35	4.95787	3263.41	4.88026	1875.05	4.99602	1150.64	4.81425	360.511
4.88541	3889	4.83021	3267.29	4.96688	3278.58	4.88112	1875.36	4.99921	1156.08	4.81758	359.59
4.88733	3901.76	4.83895	3280.28	4.97315	3295.05	4.8952	1873.85	5.00796	1157.77	4.82064	357.072
4.89599	3913.74	4.85111	3292.7	4.98503	3311.21	4.89713	1871.62	5.01997	1157.45	4.835	353.203
4.90834	3924.59	4.85261	3304.34	4.98685	3325.26	4.91116	1868.84	5.02158	1157.27	4.83665	348.571
4.91041	3934.6	4.86127	3315.6	4.9955	3336.89	4.91309	1865.5	5.03038	1158.29	4.85104	343.671
4.91846	3944.26	4.87322	3327.56	5.00746	3346.49	4.92738	1861.35	5.03119	1161.4	4.85263	339.14
4.92991	3954.33	4.87499	3341.2	5.00926	3354.01	4.92905	1856.05	5.03994	1167.05	4.86157	335.219
4.93204	3964.93	4.88373	3357.07	5.01786	3359.54	4.93778	1848.5	5.05202	1175.35	4.87338	332.321
4.94065	3976.04	4.89547	3375.34	5.02487	3363.5	4.9442	1838.38	5.05357	1185.41	4.87493	331.092
4.94166	3987.19	4.89739	3395.83	5.02841	3367.21	4.95599	1826.2	5.06803	1196.61	4.8838	331.952
4.95573	3997.77	4.91192	3417.43	5.03707	3371.8	4.95781	1813.52	5.06957	1208.55	4.88458	335.544
4.95766	4008.04	4.91336	3438.94	5.04895	3377.96	4.97224	1801.86	5.08394	1221.12	4.89896	341.832
4.97168	4018.76	4.92729	3459.8	5.05076	3385.99	4.97382	1792.41	5.08552	1234.57	4.90054	350.357
4.97361	4030.89	4.92931	3480.02	5.05944	3395.97	4.9827	1786.06	5.0944	1249.56	4.90375	360.552
4.98223	4045.35	4.93805	3499.5	5.06583	3408.06	4.9834	1783.38	5.10628	1266.89	4.91248	371.885
4.99418	4062.44	4.9444	3517.19	5.06677	3421.16	4.99772	1784.45	5.10794	1287.68	4.91328	383.899
4.99601	4081.71	4.95627	3531.89	5.07545	3434.26	4.99945	1789.19	5.11666	1312.45	4.92797	396.832
5.00467	4102.54	4.95815	3542.82	5.07632	3446.87	5.00258	1797.92	5.1293	1341.14	4.92936	409.974
5.01662	4124.4	4.96676	3550.5	5.09053	3458.76	5.00585	1810.86	5.1303	1374.19	4.94352	421.996
5.01839	4146.45	4.97864	3555.74	5.09241	3470.29	5.009	1828.19	5.13919	1412.21	4.94532	431.946
5.02694	4167.24	4.98045	3559.84	5.10108	3481.75	5.02321	1850.16	5.15113	1454.98	4.95433	439.13
5.03915	4185.7	4.98995	3563.64	5.10195	3493.11	5.02498	1877.15	5.15272	1500.5	4.95806	443.6
5.04071	4200.7	5.00442	3567.99	5.11142	3504.54	5.03964	1908.82	5.16151	1545.59	4.97263	444.908
5.04966	4212.18	5.00613	3573.77	5.11475	3515.53	5.04097	1943.76	5.16788	1587.27	4.97407	442.706
5.05037	4221.4	5.01475	3581.86	5.12362	3525.65	5.05522	1978.86	5.16867	1622.94	4.9886	436.977
5.05985	4229.61	5.02122	3592.59	5.13511	3534.71	5.05692	2011.18	5.18316	1651.12	4.99004	428.572
5.06311	4238.22	5.02202	3606.1	5.13711	3543.15	5.07126	2038.72	5.18463	1671.07	5.00512	418.947
5.07187	4248.46	5.03617	3621.78	5.14594	3552.34	5.0729	2061.45	5.19931	1682.55	5.00606	409.505
5.07272	4260.7	5.03811	3638.96	5.14673	3563.37	5.08735	2079.66	5.20065	1685.35	5.01529	401.195
5.08674	4274.49	5.05221	3656.95	5.16109	3576.45	5.0897	2093.1	5.21523	1680.39	5.01885	393.75
5.08865	4289.94	5.05406	3675.44	5.16263	3591.08	5.10315	2101.95	5.21659	1669.3	5.02766	386.992
5.09731	4307.34	5.0682	3694.1	5.17705	3606.74	5.10489	2106.51	5.22553	1654.65	5.02842	381.055
5.10904	4326.94	5.07003	3712.75	5.17871	3622.94	5.11359	2107.69	5.23755	1638.88	5.0373	376.414
5.11109	4349.12	5.07869	3731.63	5.19287	3638.31	5.11447	2106.74	5.23899	1624.8	5.04937	373.717
5.12519	4373.99	5.0905	3751.52	5.19465	3651.79	5.12866	2104.35	5.24787	1614.18	5.05078	373.552
5.12706	4401.08	5.09244	3772.82	5.20894	3663.34	5.13047	2100.58	5.25995	1607.15	5.05973	375.844
5.13566	4429.06	5.10117	3794.78	5.21062	3673.44	5.13928	2095.81	5.26137	1603	5.07146	380.434
5.14215	4456.6	5.11332	3816.56	5.22529	3682.95	5.14007	2091.03	5.27031	1601.18	5.07326	387.211
5.15389	4482.93	5.11481	3837.36	5.22663	3692.14	5.15423	2087.56	5.2824	1601.47	5.08215	395.465
5.15588	4507.53	5.12346	3856.48	5.23563	3700.6	5.15602	2086.71	5.28377	1604.33	5.09409	404.297
5.16997	4529.53	5.13539	3873.36	5.24723	3707.67	5.16469	2089.85	5.29264	1611.17	5.09556	412.652
5.17186	4548.06	5.13722	3888.25	5.24896	3713.43	5.16567	2097.85	5.3048	1622.79	5.1045	419.68
5.18045	4562.86	5.14596	3901.01	5.25766	3718.55	5.16883	2111.46	5.30609	1640.1	5.1163	424.611
5.18759	4573.55	5.15798	3911.32	5.25854	3724.05	5.17204	2130.32	5.31497	1663.09	5.11799	427.747
5.20211	4579.73	5.16023	3919.52	5.27293	3731.3	5.1865	2153.5	5.32765	1690.93	5.1268	429.789
5.20388	4582.49	5.16824	3926.59	5.27461	3742.56	5.18799	2179.43	5.32856	1723.29	5.13933	430.626
5.21802	4583.41	5.18012	3933.69	5.28335	3759.26	5.19679	2205.83	5.33744	1760.09	5.14027	430.428
5.21978	4584.47	5.18193	3941.55	5.28415	3781.59	5.1976	2231.15	5.33813	1800.03	5.14928	429.662
5.23396	4586.78	5.19615	3951.06	5.29849	3808.03	5.21208	2254.55	5.35274	1841.06	5.15557	428.526
5.23577	4591.03	5.19795	3963.13	5.30016	3835.74	5.21358	2276.02	5.35409	1880.83	5.15635	427.525
5.24446	4597.67	5.21216	3978.51	5.31444	3862.2	5.22234	2296.34	5.36869	1917.07	5.17088	426.842
5.24538	4607.58	5.21389	3997.53	5.3161	3886.21	5.23465	2316.04	5.37005	1947.77	5.1723	426.839
5.25953	4620.88	5.22806	4019.75	5.32491	3907.76	5.23599	2334.62	5.37907	1971.1	5.18686	427.594
5.26127	4636.75	5.22991	4043.3	5.32572	3926.84	5.24553	2352.24	5.39093	1986.32	5.18827	429.85
5.26449	4653.86	5.23853	4066.65	5.34028	3944.08	5.25982	2369.22	5.39245	1992.92	5.19778	434.116
5.2733	4670.86	5.23945	4088.73	5.34237	3960.02	5.26161	2386.38	5.40152	1990.73	5.20107	440.169
5.28532	4686.98	5.25367	4109.27	5.35596	3974.69	5.27027	2403.43	5.40589	1979.53	5.20993	446.937
5.28689	4702.49	5.25545	4127.95	5.35768	3987.36	5.27116	2419.08	5.42014	1961.01	5.21069	453.522
5.30158	4718.22	5.26975	4144.42	5.36648	3997.56	5.28577	2432.28	5.42126	1938.39	5.21389	459.647
5.30292	4734.44	5.27143	4158.42	5.3785	4005.47	5.2871	2442.56	5.43579	1915.82	5.22857	465.259
5.31158	4751.63	5.28578	4169.87	5.38006	4011.83	5.29584	2449.91	5.43717	1896.72	5.22984	470.761
5.32352	4770.41	5.28745	4179.28	5.38887	4018.02	5.29675	2455.14	5.44611	1884.08	5.24458	476.479
5.32527	4791.17	5.29631	4187.58	5.40082	4025.64	5.31099	2459.32	5.45831	1879.42	5.24585	481.974
5.33975	4813.7	5.30853	4195.22	5.40247	4035.43	5.31273	2463.53	5.45961	1881.97	5.25472	486.221
5.34123	4836.98	5.30987	4203.11	5.41126	4047.78	5.32692	2468.62	5.46855	1889.99	5.26695	488.823
5.35551	4859.28	5.31861	4212.38	5.42357	4062.24	5.32867	2474.11	5.46919	1901.96	5.26821	489.503
5.3572	4879.3	5.33049	4223.76	5.42484	4077.93	5.34344	2478.9	5.48393	1918	5.2771	488.266
5.37145	4896.41	5.33215	4236.49	5.43373	4094.09	5.3453	2482.85	5.48514	1938.46	5.28356	485.251
5.37326	4911.52	5.34152	4249.06	5.43438	4109.93	5.35353	2486.82	5.4999	1962.92	5.2957	480.732
5.38761	4926.2	5.35612	4260.34	5.44879	4124.98	5.36556	2491.56	5.50111	1990.21	5.29698	475.41
5.3892	4941.6	5.35779	4269.08	5.45047	4138.39	5.36705	2498.2	5.51013	2019.65	5.31165	470.156
5.39801	4958.15	5.37197	4274.36	5.45926	4149.62	5.37613	2507.12	5.52215	2050.51	5.313	466.141
5.40442	4976.26	5.37373	4275.84	5.45994	4158.31	5.39109	2518.61	5.52353	2082.28	5.32188	463.804
5.41638	4995.82	5.38261	4274.36	5.47435	4164.92	5.39259	2532.19	5.52673	2114.84	5.334	462.761
5.41797	5015.4	5.39444	4271.25	5.47595	4169.84	5.40704	2546.29	5.5358	2146.71	5.33534	463.029
5.43239	5033.99	5.39624	4267.78	5.48475	4173.12	5.40861	2560.21	5.53947	2175.88	5.34436	465.128
5.43398	5050.62	5.40482	4265.27	5.48552	4175.01	5.41744	2573.26	5.55429	2201.2	5.34816	469.237
5.44268	5064.63	5.40571	4264.66	5.4946	4176.69	5.4294	2585.89	5.55547	2222.25	5.36277	475.087
5.45473	5076.23	5.41985	4266.49	5.4989	4180.73	5.43102	2598.44	5.57028	2238.64	5.36411	481.644
5.45642	5086.6	5.42165	4271.27	5.51262	4189.54	5.44039	2610.32	5.57145	2250.14	5.37299	487.98
5.46515	5096.54	5.4304	4279.67	5.51433	4203.89	5.44381	2620.27	5.58118	2255.86	5.37369	493.145
5.47163	5107.09	5.44247	4292.24	5.52306	4222.85	5.45269	2627.65	5.59595	2255.77	5.3885	497.486
5.47845	5118.54	5.44409	4309.64	5.52386	4245.09	5.45335	2632.67	5.59704	2250.01	5.38969	501.118
5.49312	5129.98	5.45296	4331.99	5.53828	4268.31	5.4623	2636.57	5.61184	2238.57	5.4051	503.427
5.4947	5139.42	5.46484	4358.71	5.53988	4290.13	5.47444	2640.01	5.61302	2221.98	5.40883	503.455
5.49792	5144.9	5.46644	4388.16	5.55427	4309.04	5.47573	2642.7	5.62203	2202.87	5.41799	500.991
5.50664	5144.57	5.46958	4418.58	5.55591	4325.03	5.48468	2644	5.62264	2184.23	5.42162	495.944
5.51852	5139.08	5.48394	4448.51	5.55905	4338.59	5.49669	2643.78	5.63745	2168.9	5.43064	488.632
5.52029	5132.02	5.48573	4476.03	5.57346	4349.26	5.49814	2642.75	5.63861	2158.95	5.44287	479.495
5.53464	5128.29	5.48888	4499.56	5.57508	4356.05	5.50701	2641.67	5.65342	2155.94	5.44401	469.623
5.53627	5131.45	5.50325	4518.83	5.58382	4358.36	5.50768	2641.42	5.65574	2159.68	5.45302	460.241
5.55059	5142.55	5.50482	4535	5.59576	4355.82	5.52222	2642.05	5.65781	2169.34	5.46823	452.559
5.55225	5160.68	5.51415	4549.68	5.59742	4348.85	5.52366	2643.69	5.67289	2184.65	5.46962	447.96
5.56652	5183.45	5.52879	4563.7	5.6063	4339	5.5326	2646.47	5.67375	2206.43	5.47863	446.972
5.5682	5209.14	5.53045	4577.31	5.61811	4328.13	5.53331	2651.53	5.68283	2235.64	5.47924	449.867
5.58249	5236.43	5.5391	4590.21	5.61993	4317.92	5.54218	2660.35	5.69834	2271.43	5.49412	455.892
5.58427	5265.16	5.55104	4601.98	5.62867	4308.85	5.54285	2673.9	5.69939	2311.71	5.49512	464.659
5.59306	5295.06	5.5528	4613.6	5.62945	4301.48	5.55172	2692.08	5.70841	2354.45	5.51001	475.335
5.60501	5325.56	5.56148	4626.86	5.64404	4296.18	5.56393	2714.76	5.72375	2398.1	5.51118	487.136
5.60658	5356.69	5.5735	4643.49	5.6454	4293.36	5.56523	2740.87	5.72503	2440.7	5.52019	498.914
5.61532	5389.39	5.57523	4664.5	5.65427	4292.6	5.57417	2768.66	5.73963	2480.01	5.53571	509.936
5.62727	5423.63	5.58932	4689.86	5.65493	4293.5	5.58647	2796.48	5.7409	2513.81	5.53678	519.56
5.62898	5458.69	5.59111	4718.28	5.66375	4295.1	5.58829	2822.36	5.74999	2540.8	5.54585	528.019
5.63785	5493.85	5.59432	4748.44	5.66458	4296.92	5.59651	2845.05	5.7654	2561.02	5.54952	535.552
5.6498	5527.73	5.60306	4779.4	5.67338	4298.72	5.60291	2864.02	5.76646	2575.8	5.55853	541.985
5.65136	5558.6	5.615	4810.3	5.68568	4301	5.61486	2880.48	5.77631	2586.38	5.56233	546.532
5.6601	5585.55	5.61672	4840.29	5.68698	4304.66	5.61644	2896.33	5.79105	2593.16	5.57722	548.69
5.66671	5609	5.62559	4868.64	5.69573	4310.18	5.63103	2912.81	5.79202	2595.35	5.57828	548.593
5.6784	5629.63	5.63761	4895.34	5.70774	4317.91	5.63242	2930.82	5.80697	2591.76	5.5873	546.84
5.68013	5649	5.6391	4920.5	5.70929	4328.02	5.6471	2951.1	5.80803	2582.52	5.60319	544.664
5.69443	5668.32	5.64784	4943.92	5.72389	4340.85	5.64837	2974.3	5.81711	2569.45	5.60382	542.818
5.69615	5688	5.66013	4964.88	5.72535	4356.78	5.65731	3000.9	5.83256	2554.67	5.61305	541.833
5.70502	5707.56	5.66149	4983.1	5.73983	4377.09	5.65794	3030.13	5.83361	2540.93	5.61659	542.177
5.7169	5726.44	5.6703	4999.07	5.74125	4402.86	5.67268	3060.17	5.84849	2530.89	5.63154	544.648
5.71847	5743.39	5.68225	5014.31	5.75585	4434.53	5.674	3089.92	5.84963	2525.77	5.6326	549.435
5.72734	5757.65	5.68388	5029.9	5.75729	4471	5.68287	3118.25	5.85883	2526.48	5.64755	556.373
5.73386	5768.64	5.69268	5045.82	5.77217	4510.89	5.69535	3143.78	5.87403	2533.32	5.6486	564.997
5.7455	5776.27	5.69342	5061.26	5.77329	4553.08	5.7037	3164.8	5.87518	2545.92	5.66362	575.047
5.74726	5780.67	5.70229	5075.49	5.78222	4597.42	5.71739	3180.02	5.88426	2562.85	5.66458	586.03
5.76162	5782.4	5.70299	5087.57	5.78922	4643.35	5.71878	3188.55	5.888	2583.27	5.67365	597.42
5.76326	5782.73	5.71186	5096.39	5.79243	4689.51	5.72765	3190.85	5.90294	2605.89	5.67731	609.085
5.77843	5782.6	5.72374	5101.09	5.80124	4734.88	5.72832	3188.15	5.90395	2629.73	5.69247	620.929
5.77924	5782.95	5.72538	5101.73	5.81339	4777.39	5.73153	3181.66	5.91884	2654.7	5.69331	633.286
5.78879	5784.6	5.7342	5099.46	5.81487	4814.63	5.74053	3172.38	5.91997	2681.29	5.70826	646.022
5.79766	5788.34	5.74608	5096.37	5.82428	4845.26	5.74428	3162.07	5.92317	2709.44	5.70936	658.827
5.80406	5793.21	5.74778	5095.41	5.83903	4870.09	5.75888	3152.08	5.93833	2737.92	5.71916	671.203
5.80482	5798.4	5.75687	5098.61	5.84035	4891.09	5.76029	3143.8	5.93913	2765.56	5.72209	682.442
5.8137	5804	5.77168	5106.47	5.84924	4910.59	5.76918	3138.16	5.94827	2791.14	5.73732	691.887
5.82572	5810.53	5.77338	5118.05	5.86123	4929.1	5.78125	3135.96	5.9639	2814.55	5.74011	699.218
5.82723	5818.78	5.78773	5131.87	5.86278	4947.16	5.78264	3137.4	5.96542	2836.34	5.74138	703.97
5.83604	5829.66	5.78942	5147.51	5.87172	4965.01	5.79152	3141.37	5.9797	2857.33	5.75633	706.121
5.84818	5843.85	5.79829	5165.35	5.87239	4982.58	5.8036	3147.18	5.9807	2877.73	5.75728	705.626
5.84955	5861.79	5.81023	5185.98	5.88694	4998.68	5.80507	3155.26	5.98986	2896.21	5.77243	702.647
5.85848	5883.22	5.81176	5209.62	5.88836	5012.36	5.81409	3166.53	6.00539	2910.33	5.7733	697.648
5.86491	5907.66	5.82124	5235.45	5.90282	5023.57	5.82943	3181.54	6.00631	2918.47	5.78239	691.572
5.87679	5934.09	5.82449	5261.57	5.90435	5033.24	5.83057	3199.02	6.01532	2919.79	5.79859	685.045
5.87836	5960.94	5.83332	5285.65	5.91316	5042.73	5.84573	3218.25	6.02495	2915.66	5.80206	678.397
5.89289	5986.2	5.83413	5305.81	5.92537	5053.75	5.84665	3239.64	6.03464	2908.56	5.81127	671.672
5.89432	6007.8	5.84292	5321.39	5.92668	5067.72	5.8556	3263.29	6.05018	2901.1	5.82655	664.942
5.90354	6024.69	5.84371	5332.99	5.93558	5085.53	5.86795	3289.19	6.05102	2894.21	5.82766	659.023
5.91842	6037.47	5.8583	5342.14	5.9478	5107.02	5.86894	3317.67	6.05424	2887.17	5.84283	655.242
5.91993	6047.57	5.85967	5350.55	5.94915	5129.91	5.87795	3348.7	6.06948	2878.8	5.84364	654.6
5.93474	6056.32	5.86855	5359.72	5.95228	5151.52	5.89002	3381.65	6.0702	2868.54	5.85872	657.765
5.93588	6064.03	5.88056	5370.77	5.96704	5170.08	5.89137	3414.18	6.07942	2857.58	5.85958	664.517
5.94482	6070.33	5.88205	5385.22	5.96823	5185.53	5.90099	3443.8	6.09496	2848.96	5.8688	674.316
5.95692	6075.87	5.89651	5403.32	5.97717	5199.54	5.9158	3469.03	6.09574	2846.44	5.87845	686.13
5.9583	6081.22	5.89811	5423.99	5.98931	5214.74	5.91692	3489.54	6.11111	2852.62	5.89403	699.077
5.96712	6086.65	5.90739	5445.27	5.99072	5233.34	5.93194	3505.5	6.11178	2868.16	5.89476	712.571
5.97933	6092.79	5.92201	5464.9	6.0002	5256.2	5.93292	3516.32	6.12106	2892.74	5.90992	725.705
5.98059	6100.81	5.92361	5481.71	6.0149	5283.4	5.94186	3522.32	6.12458	2925.08	5.91072	737.763
5.98947	6112.6	5.93242	5496.35	6.01623	5313.37	5.9491	3524.61	6.13974	2963.19	5.92617	748.727
5.99605	6130.52	5.94437	5509.81	6.03131	5344.33	5.96405	3524.78	6.14052	3004.18	5.92993	758.662
6.00807	6155.81	5.94597	5522.74	6.03222	5375.45	5.96485	3525.01	6.15589	3044.81	5.93914	767.755
6.00943	6188.56	5.95491	5535.46	6.04145	5406.63	5.97959	3527.02	6.1565	3081.74	5.94274	776.346
6.02412	6227.96	5.967	5548.27	6.05654	5437.49	5.98086	3531.86	6.17378	3113.47	5.95782	784.469
6.02538	6271.48	5.96833	5561.29	6.05779	5467.83	5.98994	3539.59	6.17572	3139.26	5.9587	792.6
6.03454	6315.24	5.97714	5574.6	6.0668	5497.46	5.99368	3549.55	6.18495	3158.92	5.97373	801.216
6.03826	6356.19	5.98937	5588.17	6.08195	5527.36	5.99682	3561.24	6.20032	3172.99	5.97464	810.229
6.05306	6392.83	5.99082	5602.73	6.08343	5557.93	6.01157	3574.91	6.20128	3182.11	5.98386	819.696
6.05421	6425.34	5.99963	5619.35	6.0981	5587.94	6.01277	3591.38	6.21049	3186.52	5.98747	829.853
6.06322	6455.2	6.01178	5639.56	6.09931	5615.39	6.02751	3611.33	6.22597	3185.07	5.997	841.552
6.07017	6483.72	6.01312	5664.14	6.10833	5638.12	6.02886	3634.95	6.22687	3177.3	6.01238	855.879
6.08484	6512.91	6.02758	5692.4	6.12037	5654.83	6.04408	3662.55	6.24218	3164.41	6.01309	873.851
6.08618	6544.64	6.02913	5722.52	6.12176	5665.37	6.04482	3693.45	6.24286	3149.24	6.0223	895.457
6.09513	6579.26	6.04366	5752.01	6.13071	5670.88	6.05382	3727.57	6.25207	3135.83	6.03772	920.028
6.10767	6615.48	6.04522	5779.44	6.14281	5672.81	6.06343	3763.98	6.26781	3128.26	6.03864	946.235
6.10852	6650.91	6.05982	5804.23	6.14409	5672.67	6.07887	3800.61	6.27165	3128.88	6.0538	972.422
6.11747	6683.5	6.06112	5826.58	6.15323	5672.44	6.07997	3835.81	6.28681	3138.42	6.05464	997.479
6.12962	6712.3	6.07579	5846.99	6.16851	5673.51	6.09492	3868.44	6.28764	3156.34	6.06388	1021
6.13096	6736.58	6.07712	5865.79	6.16971	5676.32	6.09591	3897.35	6.29679	3182.01	6.07349	1043.06
6.1399	6756.69	6.08665	5882.53	6.17866	5681.07	6.11101	3921.32	6.31235	3214.62	6.0891	1064.55
6.15212	6773.09	6.10128	5897.43	6.17926	5687.55	6.11192	3939.4	6.31315	3253.87	6.08977	1086.35
6.15331	6786.38	6.10268	5911.24	6.19395	5695.86	6.12093	3951.76	6.31637	3300.14	6.10515	1109.38
6.16231	6796.78	6.11735	5923.83	6.19527	5706.77	6.13077	3959.16	6.33223	3353.05	6.1058	1134.06
6.17197	6803.15	6.1187	5935.06	6.20996	5719.97	6.14091	3962.35	6.33556	3410.53	6.11501	1160.28
6.18713	6804.36	6.1219	5944.65	6.2129	5734.79	6.15546	3962.52	6.35077	3469.4	6.11854	1187.39
6.18842	6799.82	6.13071	5952.85	6.2145	5749.91	6.15677	3960.83	6.3522	3526.22	6.12775	1214.5
6.20331	6790.52	6.14285	5960.62	6.22972	5763.75	6.15985	3959.61	6.36079	3576.41	6.13129	1241.73
6.20445	6779.14	6.14419	5968.93	6.23045	5775.95	6.17509	3961.26	6.37625	3616.76	6.14064	1270.22
6.21899	6768.73	6.15313	5977.55	6.23946	5787.92	6.17588	3967.45	6.37715	3646.37	6.1563	1300.58
6.22047	6762.49	6.16522	5986.65	6.25475	5801.39	6.18496	3979.05	6.38655	3666.42	6.1569	1332.65
6.22941	6763.55	6.16661	5996.81	6.25599	5817.81	6.2005	3996.52	6.3899	3678.29	6.172	1365.66
6.24182	6773.9	6.18123	6008.3	6.26499	5837.74	6.20141	4019.7	6.40015	3683.53	6.17292	1398.22
6.24281	6794.07	6.18257	6021.13	6.27724	5861.22	6.21049	4047.98	6.40272	3682.58	6.18808	1428.92
6.25182	6824.23	6.18576	6035.93	6.27904	5888.41	6.21419	4080.3	6.41781	3675.63	6.18885	1457.26
6.26167	6863.76	6.1947	6052.95	6.28158	5919.16	6.22914	4116.37	6.41873	3664.65	6.19862	1482.73
6.27125	6910.95	6.20679	6072.85	6.29634	5952.66	6.2302	4155.48	6.42787	3652.93	6.21391	1504.99
6.28647	6963.28	6.20819	6096.12	6.29756	5988.47	6.24535	4195.76	6.44341	3643.75	6.21764	1524.28
6.28754	7017.43	6.21707	6123.25	6.30649	6026.77	6.24627	4235.16	6.44422	3639.66	6.233	1541.69
6.29073	7069.72	6.22936	6153.71	6.3188	6067.61	6.25591	4271.83	6.44744	3642.47	6.23365	1558.11
6.29394	7117.98	6.23054	6187.04	6.31995	6110.34	6.26492	4303.88	6.45665	3653.66	6.24295	1574.83
6.30925	7160.98	6.23963	6222.75	6.32888	6153.81	6.26859	4329.78	6.46022	3674.12	6.25869	1593.2
6.31063	7198.71	6.25485	6259.56	6.34124	6196.8	6.28347	4348.96	6.46951	3704.2	6.26242	1614.65
6.32469	7232.31	6.25612	6295.86	6.34464	6237.47	6.28455	4362.16	6.48513	3743.8	6.27178	1639.29
6.32597	7261.93	6.27066	6330.79	6.34555	6273.78	6.29349	4370.47	6.48579	3791.52	6.2813	1666.46
6.34059	7286.91	6.27213	6364.68	6.35456	6304.78	6.30572	4375.06	6.49501	3846.24	6.29707	1696.11
6.34194	7306.42	6.28102	6397.59	6.37008	6329.69	6.30696	4377.23	6.51073	3907.74	6.30081	1727.97
6.35654	7320.09	6.29335	6428.62	6.37109	6348.38	6.31604	4378.59	6.51136	3976	6.31002	1761.35
6.35795	7329.18	6.29447	6456.66	6.38597	6362.03	6.33153	4380.94	6.51456	4051.57	6.32607	1794.82
6.37277	7335.71	6.30356	6480.96	6.38706	6372.81	6.33254	4384.93	6.52464	4135.4	6.32958	1827.24
6.37391	7341.8	6.31385	6501.17	6.39628	6383.81	6.34155	4389.76	6.53932	4228.18	6.33892	1857.83
6.38292	7347.77	6.32259	6517.51	6.41152	6397.65	6.34528	4393.46	6.54015	4329.16	6.34853	1885.61
6.39238	7354.17	6.32325	6530.27	6.41273	6415.95	6.36024	4394.59	6.55538	4436.61	6.364	1909.53
6.40461	7361.87	6.338	6539.82	6.428	6439.44	6.3613	4393.42	6.55614	4546.89	6.3647	1929.46
6.40587	7372.29	6.33926	6546.82	6.4287	6467.96	6.37631	4391.65	6.55935	4655.76	6.37407	1946.89
6.42056	7386.9	6.35406	6550.8	6.43785	6500.81	6.37726	4391.96	6.56915	4758.82	6.3901	1964.36
6.42188	7406.16	6.35522	6551.88	6.45315	6537.02	6.38642	4397.33	6.57871	4853.31	6.39352	1984.21
6.43677	7429.31	6.36983	6550.65	6.45423	6575.23	6.39012	4409.44	6.59352	4937.03	6.40305	2006.86
6.4378	7455.58	6.37117	6548.51	6.46397	6613.54	6.39332	4428.67	6.59451	5007.05	6.40619	2031.32
6.44688	7482.82	6.38605	6546.27	6.46705	6649.69	6.4024	4454.05	6.60366	5061.35	6.41564	2056.28
6.46227	7508.65	6.38719	6544.45	6.48207	6681.74	6.40602	4483.58	6.61928	5099.14	6.43142	2081.31
6.4634	7531.83	6.40207	6543.86	6.48299	6707.77	6.42103	4515.06	6.62007	5120.5	6.43502	2106.71
6.47234	7552.96	6.40321	6545.54	6.4978	6726.81	6.42204	4547.4	6.62936	5127.18	6.45078	2133.15
6.48461	7572.78	6.41221	6549.74	6.49902	6737.89	6.43749	4580.88	6.63286	5123.61	6.45505	2160.86
6.48579	7591.7	6.42756	6556.64	6.5139	6740.77	6.44124	4616.18	6.64809	5114.46	6.46994	2189.22
6.49496	7610.1	6.42875	6566.16	6.51497	6736.32	6.45627	4654.16	6.64885	5103.55	6.47341	2217.37
6.49864	7627.47	6.43784	6578.4	6.52406	6726.41	6.45719	4695.53	6.66392	5093.88	6.48275	2244.11
6.50838	7643.19	6.45333	6593.24	6.53943	6714.05	6.4669	4740.28	6.66479	5088.11	6.49857	2268.04
6.51133	7657.11	6.45433	6612.03	6.5406	6702.26	6.48149	4786.45	6.67407	5088.28	6.50212	2288.22
6.52045	7669.42	6.46909	6636.19	6.54967	6694.1	6.48276	4831.53	6.67756	5095.8	6.51772	2304.55
6.52415	7680.74	6.47032	6666.41	6.55334	6692.95	6.4919	4872.11	6.69259	5111.04	6.52132	2317.43
6.53323	7692.09	6.47926	6701.83	6.56834	6701.03	6.50705	4905.59	6.69356	5133.29	6.53712	2327.9
6.54845	7704.3	6.49142	6741.22	6.56933	6718.74	6.50833	4930.28	6.70884	5161.15	6.54055	2338.18
6.54974	7717.89	6.49264	6782.81	6.58407	6745.44	6.51741	4946.14	6.71026	5193.42	6.55067	2350.97
6.55863	7732.58	6.50158	6823.99	6.58531	6778.58	6.52119	4954.73	6.7127	5229.08	6.55336	2367.3
6.57105	7749.21	6.5144	6862.51	6.60026	6815.53	6.52434	4958.3	6.72822	5266.03	6.5627	2387.46
6.57215	7769.62	6.5151	6897.38	6.60126	6853.84	6.53348	4958.67	6.73194	5300.8	6.56611	2411.22
6.58703	7794.65	6.52418	6927.44	6.61034	6892.13	6.54889	4955.44	6.74703	5329.99	6.58165	2438.76
6.58807	7824.17	6.5395	6952.66	6.62635	6929.85	6.54989	4947.02	6.74795	5351.98	6.58526	2469.89
6.59721	7856.26	6.54064	6972.71	6.6301	6967.69	6.55311	4932.31	6.75704	5366.9	6.60154	2503.36
6.61249	7888.76	6.55544	6987.34	6.63911	7006.76	6.56814	4911.82	6.77271	5376.05	6.60448	2537.78
6.61365	7919.44	6.55666	6997.38	6.64283	7048.02	6.56912	4888.18	6.77358	5381.1	6.61389	2571.79
6.62266	7946.75	6.56639	7004.1	6.65767	7091.96	6.57814	4865.49	6.77678	5385.11	6.62977	2604.24
6.63803	7969.65	6.58084	7009.5	6.65883	7137.74	6.59374	4847.87	6.79181	5391.33	6.63326	2633.46
6.63925	7988.03	6.58221	7016.13	6.66874	7184.02	6.59467	4838.49	6.79267	5402.27	6.649	2657.32
6.64239	8003.35	6.59702	7025.62	6.67749	7229.66	6.60382	4839.21	6.80189	5417.87	6.65307	2673.98
6.65756	8016.67	6.59824	7039.62	6.6929	7272.8	6.60747	4850.69	6.81743	5435.78	6.66817	2682.79
6.65844	8028.21	6.60725	7059.54	6.69397	7312.47	6.61663	4872.36	6.81828	5455.23	6.67162	2684.03
6.66744	8038.91	6.61097	7086.77	6.70892	7349.34	6.62024	4902.62	6.82745	5476.21	6.68092	2678.83
6.68303	8050.03	6.62005	7121.67	6.71005	7384.33	6.63566	4939.57	6.83105	5498.69	6.69699	2668.92
6.68397	8062.78	6.62959	7162.91	6.725	7417.84	6.6394	4981.19	6.84626	5522.06	6.70033	2656.35
6.69952	8077.74	6.64193	7208.09	6.72593	7449.38	6.65435	5026.06	6.84699	5545.26	6.71582	2643.19
6.70321	8094.55	6.64288	7255.67	6.74095	7477.35	6.6554	5073.03	6.86221	5566.74	6.71954	2630.75
6.71223	8112.49	6.65196	7304.05	6.74195	7499.86	6.66449	5121.04	6.86306	5584.85	6.73542	2621.04
6.72195	8130.54	6.65574	7351	6.75104	7515.35	6.67478	5169.07	6.8783	5598.7	6.73876	2616.22
6.73149	8148.51	6.67055	7394.44	6.75476	7522.88	6.67778	5216.45	6.87903	5608.74	6.74197	2617.86
6.74683	8166.62	6.6717	7432.73	6.76405	7522.32	6.68691	5261.92	6.88817	5615.58	6.75759	2627.24
6.74791	8185.41	6.68659	7463.36	6.76752	7515.16	6.70241	5303.99	6.90378	5620.32	6.76112	2645.14
6.76266	8205.6	6.68766	7484.67	6.78294	7504.48	6.70333	5340.99	6.90455	5623.84	6.7767	2671.63
6.76393	8228.02	6.69696	7496.37	6.78674	7492.98	6.71242	5372.96	6.91385	5627.75	6.78035	2706.28
6.77301	8252.81	6.71276	7500.06	6.80163	7482.25	6.71608	5400.92	6.91741	5633.9	6.78962	2747.61
6.78869	8278.79	6.71649	7498.28	6.80269	7473.62	6.7253	5425.93	6.93317	5644.54	6.79983	2792.91
6.78949	8304.22	6.73137	7493.07	6.81249	7468.72	6.7407	5449.85	6.93655	5661.71	6.80898	2838.76
6.79865	8328.64	6.73245	7485.95	6.82779	7468.98	6.74168	5474.33	6.95171	5686.62	6.81926	2882.37
6.80898	8352.08	6.74153	7478.36	6.83146	7474.61	6.75084	5500.47	6.95255	5719.49	6.82813	2923.12
6.81779	8374.67	6.75712	7470.6	6.84662	7485.47	6.76628	5528.27	6.96772	5759.62	6.84401	2961.68
6.83347	8396.61	6.758	7463.37	6.84747	7501.27	6.76728	5556.98	6.96853	5805.18	6.84748	2998.39
6.83421	8418	6.77295	7457.66	6.86235	7521.54	6.77641	5586.22	6.97795	5853.53	6.8569	3033.54
6.84351	8439.73	6.77395	7455.57	6.86342	7545.88	6.79196	5615.79	6.99349	5902.15	6.86663	3067.41
6.85315	8462.7	6.78316	7459.2	6.87257	7574.41	6.79288	5645.39	6.99477	5948.68	6.87619	3100.2
6.86264	8487.91	6.79854	7469.9	6.88798	7607.37	6.80778	5674.44	7.00944	5990.29	6.89401	3131.47
6.87812	8517.39	6.79957	7488.68	6.88905	7644.93	6.80884	5703.28	7.01011	6024.9	6.90798	3160.87
6.87899	8552.85	6.8088	7515.31	6.89819	7687.28	6.818	5732.67	7.01946	6051.01	6.91141	3188.53
6.89407	8594.85	6.824	7548.39	6.91368	7732.89	6.83354	5763.39	7.03499	6068.62	6.92097	3215.42
6.895	8641.63	6.82516	7586.86	6.9146	7779.6	6.83439	5796.39	7.03563	6079.97	6.93058	3242.47
6.90423	8690.44	6.84004	7629.83	6.92445	7825.82	6.84956	5832.91	7.04506	6089.52	6.94004	3269.85
6.91997	8739.27	6.84117	7676.42	6.93912	7869.93	6.85096	5872.92	7.06063	6100.51	6.95626	3297.57
6.92056	8787.3	6.8503	7725.36	6.94025	7910.28	6.85363	5915.14	7.06122	6113.91	6.95934	3326.28
6.92964	8835.05	6.85398	7775.09	6.95525	7945.41	6.86272	5957.41	7.07664	6129.17	6.96888	3356.04
6.94514	8883.39	6.86907	7824.64	6.95619	7974.58	6.87805	5997.95	7.0804	6146.54	6.97281	3386.24
6.94619	8932.32	6.87072	7874.59	6.96527	7997.44	6.87917	6035.1	7.08977	6165.81	6.98763	3415.85
6.96115	8980.26	6.8851	7924.98	6.98069	8013.87	6.89435	6067.79	7.09328	6185.49	6.99132	3443.84
6.96262	9024.81	6.88595	7974.53	6.98176	8024.25	6.89521	6096.91	7.10248	6203.11	7.00119	3468.8
6.97115	9064.16	6.9009	8021.38	6.99685	8029.96	6.90429	6123.68	7.10601	6216.52	7.00419	3489.97
6.98664	9096.65	6.90191	8062.69	6.99771	8032.97	6.91983	6148.81	7.11536	6225.6	7.01354	3508.26
6.98771	9121.11	6.91704	8097.05	7.00692	8035.71	6.92067	6171.73	7.11876	6232.55	7.01687	3524.31
6.99679	9136.74	6.91787	8124.95	7.01045	8040.16	6.92989	6191.98	7.12861	6240.32	7.02629	3538.55
7.01214	9143.4	6.93275	8147.78	7.02597	8047.26	6.94547	6209.27	7.14407	6250.92	7.04197	3550.62
7.0132	9143.18	6.93386	8167.25	7.02968	8058.55	6.94627	6223.32	7.14752	6264.27	7.04561	3559.39
7.02235	9139.91	6.94881	8184.83	7.04489	8076.87	6.96142	6234.54	7.15674	6280.56	7.06133	3563.66
7.02606	9137.05	6.94981	8201.05	7.04563	8104.84	6.96224	6244.43	7.16033	6301.14	7.06479	3563.57
7.04101	9137.46	6.95901	8216.11	7.06065	8142.77	6.97146	6254.65	7.16962	6328.03	7.07427	3560.29
7.04204	9143	6.96852	8231.18	7.0616	8189.58	6.98711	6267.13	7.1794	6362.52	7.09019	3555.82
7.05712	9154.55	6.97831	8247.85	7.0709	8243.86	6.98784	6283.49	7.18271	6403.77	7.09362	3552.77
7.05799	9172.2	6.99373	8268.28	7.08621	8303.97	7.003	6304.37	7.19211	6449.66	7.09676	3553.29
7.07287	9195.66	6.99459	8293.42	7.08721	8367.19	7.0038	6330.06	7.20787	6498.99	7.11258	3557.81
7.07406	9223.55	7.00387	8323.06	7.10244	8430.05	7.01295	6359.35	7.21146	6550.03	7.11598	3564.92
7.08308	9253.68	7.0133	8356.63	7.10394	8489.49	7.02847	6390.49	7.22712	6598.3	7.13175	3573.2
7.09889	9285.5	7.02288	8393.53	7.11839	8544.17	7.02942	6422.65	7.23135	6638.8	7.13511	3580.86
7.09956	9320.42	7.03331	8432.51	7.11925	8592.92	7.03897	6456.39	7.23996	6668.44	7.15115	3586.69
7.10855	9359.16	7.0482	8471.84	7.13447	8634.06	7.05418	6492.71	7.25578	6685.83	7.15429	3589.37
7.11283	9400.95	7.049	8509.6	7.13521	8665.99	7.05502	6531.5	7.25946	6692.05	7.17003	3587.99
7.11562	9443.05	7.0641	8544.27	7.13834	8688.97	7.06487	6571.55	7.27513	6690.14	7.17346	3582.19
7.12471	9482.93	7.06495	8575.68	7.15353	8704.65	7.06781	6611.46	7.27867	6682.73	7.18319	3572.43
7.14007	9518.68	7.0801	8604.01	7.15431	8716.01	7.08289	6649.13	7.29402	6671.94	7.19483	3560.24
7.14114	9548.73	7.08097	8628.56	7.16969	8726.67	7.08376	6682.95	7.29455	6661.24	7.20221	3547.4
7.15616	9572.26	7.08998	8648.67	7.17036	8739.98	7.09283	6712.54	7.30396	6655.03	7.21817	3534.49
7.15711	9590.12	7.10644	8665.37	7.17957	8758.37	7.10246	6737.83	7.31962	6657.42	7.22224	3519.73
7.16684	9604.49	7.1098	8680.64	7.19518	8782.85	7.11812	6758.67	7.32338	6669.7	7.23725	3500.07
7.1818	9617.98	7.12481	8695.49	7.19595	8812.92	7.11894	6775.74	7.33881	6690.56	7.24059	3474.07
7.18266	9633.38	7.12569	8709.68	7.20518	8847.27	7.12814	6791.31	7.34253	6718.5	7.25634	3442.04
7.19173	9653.03	7.13482	8724.28	7.22083	8884.19	7.13173	6806.67	7.35204	6753.79	7.25981	3407.08
7.20721	9677.77	7.15037	8740.78	7.22148	8922	7.14689	6822.62	7.35533	6797.39	7.27562	3374.55
7.20827	9707.36	7.15129	8761.18	7.23678	8959.77	7.14774	6838.83	7.37092	6848.53	7.27903	3349.6
7.22322	9741.72	7.16617	8785.2	7.23745	8996.35	7.16304	6854.58	7.37458	6904.7	7.28857	3336.92
7.22423	9781.32	7.16725	8811.31	7.24668	9030.88	7.16371	6869.47	7.39006	6962.4	7.30447	3339.29
7.23338	9827.79	7.17647	8838.31	7.25694	9062.85	7.17906	6883.26	7.39367	7018.53	7.30782	3357.2
7.24886	9881.43	7.19194	8865.7	7.27182	9091.98	7.17965	6896.69	7.40905	7071.87	7.32368	3389.14
7.24984	9940.31	7.19286	8893.1	7.27262	9117.72	7.18286	6910.6	7.4097	7121.77	7.32695	3431.58
7.25899	10002.1	7.20201	8920.43	7.28769	9139.71	7.19202	6925.86	7.4253	7166.82	7.33663	3479.85
7.27422	10064.3	7.21738	8948.14	7.2886	9158.38	7.20768	6942.91	7.42884	7206.66	7.35237	3530.51
7.27544	10124.6	7.21838	8976.27	7.30376	9174.74	7.20849	6962.68	7.44447	7242.61	7.35581	3581.97
7.29023	10181.5	7.23351	9004.76	7.30465	9189.56	7.22392	6985.94	7.44804	7276.56	7.37299	3632.83
7.29131	10233.7	7.23436	9033.12	7.31379	9203.25	7.22758	7012.83	7.45813	7310.5	7.37494	3680.41
7.30092	10279.1	7.24372	9061.91	7.32334	9216.98	7.23744	7043	7.47308	7344.06	7.39115	3723.71
7.31593	10316.4	7.24721	9092.3	7.33288	9233.11	7.25261	7075.91	7.47681	7375.51	7.39402	3763.32
7.31693	10345.4	7.25648	9124.77	7.3366	9253.96	7.25321	7111	7.49226	7403.78	7.40367	3799.72
7.32601	10367.7	7.25995	9158.63	7.35264	9279.62	7.26829	7148.34	7.49604	7427.9	7.42006	3831.72
7.32975	10384.5	7.26916	9193.29	7.35577	9307.98	7.26915	7187.88	7.50539	7447.8	7.42285	3856.62
7.34469	10396.7	7.28465	9228.7	7.37085	9337.58	7.27937	7228.09	7.52101	7463.48	7.43259	3872.08
7.34577	10405.3	7.28558	9264.44	7.37172	9368.29	7.29396	7267.55	7.52153	7475.28	7.43566	3878.35
7.36072	10412.7	7.301	9299.78	7.38096	9400.18	7.29479	7305.92	7.53746	7483.36	7.44524	3878.01
7.36172	10420.1	7.30474	9332.79	7.39669	9433.53	7.30987	7342.66	7.54076	7489.1	7.44846	3874.77
7.3766	10428.3	7.30795	9361.57	7.39729	9468.71	7.31073	7377.18	7.55619	7495.78	7.46477	3871.45
7.37768	10439	7.32302	9386.22	7.40649	9506.2	7.32001	7408.49	7.55678	7505.65	7.46764	3869.39
7.38684	10454.1	7.32392	9406.83	7.41009	9545.66	7.32358	7435.12	7.57226	7519.19	7.47719	3868.97
7.40235	10480.9	7.33308	9419.75	7.41931	9586.2	7.33881	7452.9	7.57589	7536.9	7.48038	3862.94
7.4033	10505.4	7.3486	9428.76	7.43489	9622.09	7.33956	7469.67	7.58519	7563.19	7.49002	3865.08
7.41238	10527.9	7.34945	9436.55	7.43573	9654.77	7.35459	7486.61	7.60136	7594.27	7.50048	3876
7.42786	10549.6	7.35872	9443.28	7.44488	9685.65	7.35552	7503.33	7.60471	7628.53	7.50283	3893.26
7.42882	10571.1	7.36226	9448.72	7.46042	9715.36	7.36466	7519.53	7.62025	7665.57	7.51242	3915.34
7.44384	10592.8	7.37744	9452.68	7.46122	9744.21	7.38045	7535.01	7.62389	7705.38	7.52209	3941.46
7.44488	10614.8	7.37829	9454.99	7.4706	9772.3	7.38116	7549.73	7.63948	7748.08	7.53173	3971.28
7.45402	10637.1	7.39357	9455.51	7.48071	9799.62	7.39636	7563.63	7.64307	7793.88	7.5476	4004.68
7.4697	10659.6	7.39423	9454.18	7.48973	9826.11	7.39704	7576.74	7.65249	7842.97	7.55081	4041.71
7.47039	10682.1	7.40964	9450.97	7.50507	9851.69	7.41224	7589.09	7.66831	7895.51	7.56663	4082.52
7.47955	10704.7	7.41341	9445.92	7.50599	9876.27	7.41307	7600.73	7.67257	7951.61	7.56987	4127.35
7.48326	10727.1	7.42865	9439.07	7.52131	9899.75	7.42845	7611.74	7.6874	8011.31	7.58601	4176.48
7.49894	10749.3	7.42941	9430.5	7.52203	9922.05	7.42907	7622.24	7.69099	8074.63	7.58917	4230.18
7.50241	10771.2	7.43869	9420.31	7.53117	9943.13	7.44482	7632.29	7.70041	8141.53	7.59977	4288.69
7.51783	10792.7	7.45436	9408.63	7.54692	9962.98	7.44821	7642	7.7038	8211.95	7.609	4352.19

## Sheet: Stop
gamma=0 m/s^2		gamma=53 m/s^2
z/R	F/(pi*R^2)	z/R	F/(pi*R^2)
0	12.378	0	29.6054
0.0008102	5.10347	0.0004838	23.2698
0.0039992	-1.39336	0.0050018	17.7593
0.0071998	-7.13779	0.0059464	12.9977
0.0080924	-12.1335	0.0105468	8.93675
0.012657	-16.3827	0.011509	5.54578
0.0136016	-19.8841	0.0161262	2.80261
0.0168258	-22.623	0.0170242	0.703998
0.0173094	-24.5873	0.0216828	-0.728757
0.0220558	-25.793	0.0226212	-1.46324
0.0228774	-26.2809	0.025892	-1.46875
0.027629	-26.099	0.0263932	-0.686853
0.0284224	-25.3036	0.0311912	0.978859
0.0317276	-24.009	0.0319436	3.56478
0.032183	-22.4794	0.033844	6.73753
0.036911	-21.2064	0.0372604	8.76241
0.0377388	-18.7054	0.0376168	8.66216
0.039669	-15.365	0.0425256	7.50684
0.0430212	-11.8099	0.0433244	5.19021
0.0433998	-8.87113	0.0467408	1.70154
0.0466766	-7.08379	0.0471138	-2.57129
0.0472128	-6.97343	0.0490318	-6.77828
0.0506584	-8.79678	0.052443	-10.3706
0.0509734	-11.708	0.0528512	-13.4262
0.0543434	-14.3045	0.0563432	-16.0383
0.0548042	-15.4147	0.0585938	-18.2668
0.058174	-14.8748	0.0605758	-20.0333
0.0585936	-12.7047	0.064045	-20.8231
0.0621208	-9.07395	0.0663124	-20.5299
0.06436	-4.04614	0.069799	-19.2854
0.0677466	2.18955	0.0701958	-16.7872
0.0682364	8.94935	0.0736474	-12.9359
0.0730582	15.0612	0.074125	-8.14829
0.0740202	20.2217	0.0775712	-2.93384
0.0788772	24.4314	0.0780022	1.89002
0.0798736	27.7374	0.0829758	5.27712
0.0833374	30.2906	0.0838966	6.81885
0.0837508	32.1181	0.0873832	6.96157
0.0887244	32.6781	0.087809	6.58525
0.0896452	31.3401	0.0912896	6.01056
0.0915748	28.5309	0.0917618	5.58081
0.095108	25.2772	0.0953004	5.55987
0.0955398	21.9544	0.098793	6.10019
0.0990264	18.3648	0.099691	6.48293
0.0994986	14.6685	0.101662	6.63751
0.104542	11.749	0.106944	7.28298
0.105422	9.6632	0.10769	8.04583
0.109031	7.95424	0.111247	8.14101
0.109421	7.04317	0.111678	7.43472
0.11331	7.16319	0.115275	7.09851
0.115438	7.61572	0.118872	7.74607
0.120674	7.70487	0.11973	8.75268
0.121455	7.55714	0.123496	9.78971
0.125023	7.08917	0.125828	11.3868
0.125495	5.44094	0.129483	13.7097
0.129069	2.91128	0.133168	15.823
0.129524	0.516944	0.134002	17.4232
0.134707	-1.14012	0.139365	19.5199
0.135587	-2.79425	0.140112	22.3483
0.13933	-4.77329	0.143808	24.8818
0.141715	-6.34182	0.144251	26.7594
0.145447	-6.96386	0.147936	28.1658
0.145837	-7.52361	0.148338	28.5684
0.151236	-8.40458	0.15369	27.2488
0.151988	-8.75309	0.154582	24.1562
0.155766	-7.93604	0.158296	19.8913
0.161509	-6.90528	0.158751	14.9242
0.162372	-6.45171	0.164255	9.44509
0.16608	-5.87107	0.164983	3.25612
0.166493	-4.54495	0.170534	-3.57475
0.170324	-2.47778	0.171257	-10.5582
0.172778	0.125124	0.176865	-17.4981
0.176521	3.067	0.177583	-23.6978
0.176929	6.07101	0.18304	-28.1624
0.182579	9.01327	0.183891	-31.2336
0.183273	12.2196	0.187779	-33.4333
0.187004	16.1537	0.19038	-35.2337
0.187459	20.4696	0.192391	-36.7021
0.191429	24.4495	0.198222	-37.7645
0.193843	28.1909	0.198798	-38.7154
0.197685	32.0544	0.202734	-39.1862
0.200192	35.6824	0.205218	-38.75
0.205766	38.3781	0.210908	-38.0957
0.206623	40.6417	0.211689	-37.9616
0.208739	42.9794	0.215672	-37.6061
0.212704	45.031	0.220015	-36.5686
0.215188	46.1524	0.222522	-35.4598
0.219123	46.9726	0.22834	-34.2408
0.219472	48.2955	0.229081	-32.2599
0.223414	49.9387	0.231238	-29.7749
0.223833	51.4693	0.235255	-27.0407
0.229478	53.5645	0.237814	-23.436
0.230305	56.566	0.243645	-18.9611
0.234293	59.5799	0.244403	-14.2882
0.23473	61.9399	0.250215	-9.77336
0.23866	64.6067	0.251009	-5.07548
0.239062	68.4765	0.256873	-0.878025
0.24305	73.2233	0.257701	2.07467
0.24347	78.4785	0.25987	4.13916
0.24751	83.8099	0.266033	5.60236
0.250046	88.2397	0.266605	6.45327
0.252198	91.7608	0.272592	7.51163
0.25815	95.5966	0.273338	9.40597
0.258874	100.138	0.277425	11.5539
0.263025	104.482	0.280608	12.8703
0.265572	108.176	0.28234	13.172
0.267753	111.703	0.28852	13.1608
0.27381	115.561	0.289114	12.8912
0.274493	119.587	0.291377	12.2551
0.280422	123.148	0.295551	11.2193
0.281221	125.634	0.298222	9.25868
0.28536	127.619	0.302536	6.26775
0.287949	129.366	0.305072	3.27665
0.294129	130.01	0.307358	0.681477
0.29477	129.462	0.311695	-1.89577
0.297032	129.008	0.31429	-4.35306
0.299259	129.413	0.318656	-6.43266
0.305492	130.289	0.321169	-8.52217
0.306122	131.607	0.325833	-10.7381
0.31257	133.365	0.328143	-12.323
0.315257	134.945	0.330422	-13.433
0.319584	136.218	0.334812	-14.3687
0.322195	137.654	0.337389	-14.3998
0.328498	139.525	0.33975	-13.2699
0.329081	141.464	0.346129	-12.1393
0.33329	143.34	0.346793	-11.6632
0.336059	144.997	0.351148	-11.3815
0.342479	146.524	0.353819	-11.089
0.343033	148.35	0.358337	-10.8521
0.347312	150.874	0.360908	-10.0258
0.349994	154.236	0.367292	-8.44753
0.356325	158.055	0.368015	-6.84049
0.357066	161.894	0.372411	-5.11996
0.361445	165.489	0.376276	-3.15896
0.364126	168.817	0.379652	-1.47115
0.368452	171.978	0.382294	-0.573256
0.371187	175.27	0.388812	-0.163122
0.377611	178.86	0.389482	0.187853
0.378335	183.213	0.395988	0.357031
0.384695	189.001	0.396706	0.740468
0.385448	195.413	0.403428	1.79935
0.391936	201.218	0.403947	3.20088
0.392654	206.474	0.410564	4.55756
0.397125	211.121	0.411234	6.15795
0.399854	214.491	0.417939	8.60652
0.404314	216.534	0.418523	12.294
0.407107	217.779	0.423099	17.233
0.409521	218.489	0.425868	23.0203
0.416109	219.266	0.42834	28.5596
0.416768	220.773	0.43532	33.3564
0.423327	222.813	0.438153	37.2659
0.424049	225.321	0.444933	39.8424
0.430929	228.623	0.445534	41.1031
0.431442	232.459	0.452349	41.8243
0.438106	236.039	0.452979	42.3705
0.4388	239.192	0.457725	42.9363
0.443342	241.98	0.460494	43.4318
0.446123	244.172	0.465123	43.5962
0.450786	246.469	0.467939	43.3423
0.453591	249.932	0.472615	42.914
0.458541	254.408	0.475449	42.5406
0.465356	259.044	0.47802	42.0313
0.46598	263.619	0.484911	41.0379
0.472761	267.855	0.485488	39.6371
0.473443	271.179	0.490246	37.7635
0.475956	273.657	0.493161	35.4575
0.480685	275.169	0.497924	33.1853
0.483523	275.96	0.500729	30.9721
0.488286	276.605	0.505597	28.6787
0.491021	277.879	0.512891	26.7078
0.495779	280.452	0.51348	25.3479
0.498606	284.184	0.520563	24.7272
0.503457	288.464	0.521146	25.3809
0.506209	293.172	0.526044	27.1314
0.511159	298.109	0.528889	29.5861
0.513829	302.885	0.533804	32.0886
0.518803	307.857	0.536607	34.379
0.521531	313.386	0.541546	36.9109
0.529582	319.755	0.544373	39.3454
0.531775	327.558	0.551679	41.0157
0.537074	336.524	0.552168	42.0411
0.539482	345.936	0.559444	42.6604
0.544992	355.5	0.559981	42.7817
0.547259	364.636	0.567356	42.8504
0.555422	372.774	0.567881	43.1926
0.557649	380.138	0.575268	43.3701
0.565875	387.357	0.578358	43.6407
0.56805	394.315	0.585989	44.5594
0.576079	400.674	0.588928	46.1019
0.578533	406.847	0.594123	48.5472
0.583512	412.851	0.596898	52.3171
0.591254	418.23	0.601965	56.9879
0.591744	423.154	0.604868	61.524
0.599172	427.771	0.612401	65.6011
0.599685	431.507	0.612926	69.2145
0.604822	434.984	0.618114	71.7087
0.607614	438.885	0.620931	73.4471
0.612733	442.753	0.626026	75.2586
0.615689	445.951	0.629017	76.9668
0.621245	448.25	0.631728	78.5032
0.623729	449.035	0.639762	80.0724
0.628924	448.435	0.642596	81.0672
0.631728	447.26	0.647849	81.9381
0.637074	446.027	0.650636	82.9241
0.639785	445.68	0.655929	83.635
0.642496	447.029	0.658844	84.1789
0.650309	449.966	0.664179	84.0347
0.653323	454.307	0.667106	82.4195
0.656122	460.105	0.672423	79.9186
0.66145	467.289	0.675233	77.0978
0.664237	475.748	0.682993	74.2833
0.669613	484.966	0.683512	71.8783
0.672411	494.492	0.688882	70.0697
0.677874	504.255	0.696933	68.7502
0.680696	513.274	0.700122	67.812
0.685972	521.057	0.70548	67.4115
0.688911	527.937	0.708517	68.1315
0.694368	533.942	0.716412	70.3434
0.702227	538.792	0.719636	73.9033
0.702717	542.93	0.725076	78.0981
0.710949	546.493	0.728014	82.4728
0.713864	548.945	0.736013	87.6572
0.721799	550.42	0.739261	93.8409
0.725017	552.197	0.744817	100.527
0.733197	555.42	0.753107	107.541
0.736188	560.157	0.756261	114.079
0.744374	565.835	0.764436	118.751
0.747504	572.224	0.767613	121.314
0.753165	578.819	0.775822	121.988
0.755946	585.374	0.779063	120.959
0.761578	592.138	0.784643	118.909
0.764493	598.486	0.793102	115.794
0.770225	603.43	0.796309	111.796
0.773029	606.806	0.804588	107.785
0.781174	609.268	0.807906	104.206
0.784415	612.326	0.813613	101.151
0.792596	617.12	0.816592	98.4374
0.795849	624.155	0.822318	95.5518
0.801626	633.864	0.825303	92.7357
0.804449	645.475	0.831028	90.6899
0.810308	657.621	0.834084	90.2605
0.813164	669.463	0.842823	92.0579
0.821577	680.818	0.845773	95.6363
0.824795	692.863	0.854297	100.678
0.827658	706.199	0.857509	106.328
0.830632	720.323	0.86338	111.444
0.833506	734.814	0.872545	115.506
0.839307	748.328	0.875327	118.302
0.84224	759.09	0.881279	120.06
0.848058	766.661	0.88413	121.766
0.851066	771.392	0.892841	124.011
0.859737	774.007	0.896105	126.999
0.86282	775.712	0.904851	130.226
0.87177	776.944	0.908069	132.26
0.874621	777.476	0.917129	132.553
0.880626	778.228	0.920149	131.166
0.883535	779.946	0.926009	128.332
0.891499	782.843	0.932148	124.998
0.89814	787.127	0.935249	121.801
0.901405	791.892	0.941272	119.216
0.907462	796.263	0.944321	117.986
0.910413	800.591	0.950373	118.169
0.916441	805.372	0.953492	119.705
0.919455	811.293	0.962366	122.094
0.925431	818.729	0.965625	123.853
0.928451	827.497	0.974592	124.494
0.934445	836.535	0.977921	124.705
0.937476	844.491	0.986922	125.041
0.946274	850.389	0.990205	126.151
0.949574	853.984	0.999376	128.359
0.952682	856.527	1.00261	131.88
0.961468	859.475	1.00876	137.075
0.96478	863.024	1.01189	143.184
0.97391	867.354	1.02119	149.743
0.97704	872.688	1.02433	156.227
0.98308	878.69	1.03053	161.292
0.986235	885.647	1.03374	164.405
0.992333	893.507	1.03682	166.518
0.995423	901.474	1.04622	168.324
1.00155	909.611	1.04941	170.073
1.00472	918.061	1.05257	171.642
1.01088	926.508	1.06226	172.357
1.014	934.941	1.06523	172.231
1.01711	943.185	1.07454	171.787
1.02664	951.124	1.07786	171.393
1.02956	958.946	1.08766	171.423
1.03909	966.611	1.09058	171.585
1.04203	973.94	1.09706	172.373
1.04832	981.272	1.1001	174.024
1.05145	988.488	1.10659	176.723
1.05791	995.18	1.10972	181.661
1.06086	1001.61	1.11613	188.967
1.0702	1007.85	1.11927	197.474
1.07351	1014.15	1.12913	206.441
1.08003	1020.91	1.13206	214.662
1.08931	1028.47	1.1385	220.518
1.09258	1036.39	1.14804	223.17
1.09942	1043.76	1.15124	222.153
1.10208	1050.25	1.16085	217.69
1.10936	1055.17	1.16398	211.026
1.11169	1057.79	1.17355	203.309
1.1227	1058.75	1.17684	195.518
1.12446	1058.67	1.18649	188.507
1.1357	1058.03	1.18962	182.093
1.13732	1057.91	1.19616	175.962
1.1444	1059.05	1.2029	170.619
1.14686	1061.61	1.20557	166.171
1.15828	1065.34	1.21211	162.549
1.15966	1070.19	1.21512	160.29
1.16666	1076.04	1.22162	159.835
1.17783	1082.25	1.22477	161.898
1.17882	1088.16	1.2312	167.085
1.1859	1094.55	1.23434	174.103
1.18844	1102.27	1.24407	181.518
1.19571	1112.06	1.24715	188.552
1.19798	1124.58	1.25361	195.282
1.20522	1139.32	1.25668	201.429
1.2076	1155.22	1.25989	207.074
1.21079	1171.19	1.26962	212.642
1.21827	1186.1	1.2727	218.299
1.22038	1199.56	1.28246	224.496
1.22735	1211.9	1.28552	231.415
1.22996	1222.75	1.29219	238.138
1.23315	1231.89	1.29507	243.736
1.23956	1239.45	1.30161	247.581
1.24916	1244.71	1.30461	248.832
1.2523	1247.57	1.3079	247.768
1.2588	1248.49	1.31455	245.777
1.26187	1247.76	1.32403	243.595
1.27167	1245.93	1.3271	241.991
1.27474	1243.59	1.33391	241.519
1.278	1241.26	1.33665	241.404
1.28469	1240.01	1.34311	241.039
1.28748	1241.18	1.34618	240.059
1.29394	1245.81	1.35275	237.674
1.29701	1254.08	1.35575	233.853
1.30023	1265.83	1.36255	229.307
1.30995	1279.76	1.36542	224.377
1.31302	1293.7	1.37215	219.656
1.31978	1306.59	1.37496	215.302
1.32266	1318.03	1.38143	211.11
1.32972	1327.8	1.39111	207.898
1.33226	1336.12	1.39418	206.186
1.33886	1342.96	1.40132	205.847
1.34194	1348.83	1.40376	206.633
1.34501	1354.78	1.41027	208.223
1.35179	1361.69	1.41341	210.955
1.35459	1369.79	1.42315	215.784
1.36438	1379.49	1.42608	223.105
1.36737	1390.86	1.43261	231.798
1.37806	1403.27	1.43569	240.226
1.38019	1416.41	1.44555	247.42
1.38679	1429.6	1.44854	252.624
1.38973	1442.09	1.45852	255.358
1.39715	1454.14	1.46132	256.316
1.39931	1465.89	1.46786	256.093
1.40949	1476.87	1.47087	255.22
1.41216	1486.39	1.48117	254.26
1.41911	1493.81	1.48361	252.648
1.42177	1498.62	1.49025	250.094
1.42829	1500.6	1.50003	246.764
1.4313	1500.55	1.50283	242.943
1.44144	1499.95	1.51285	239.42
1.44408	1499.39	1.51564	237.293
1.45419	1499.13	1.52566	237.418
1.45694	1499.62	1.52839	239.925
1.46368	1500.99	1.53503	244.605
1.46648	1504.03	1.53804	250.871
1.47649	1508.85	1.54801	258.099
1.47923	1514.78	1.55081	266.18
1.48944	1520.78	1.56116	274.563
1.49208	1526.32	1.56357	282.639
1.49865	1531.98	1.57381	290.113
1.50165	1537.84	1.57631	296.532
1.51154	1543.69	1.58673	301.973
1.51446	1549.46	1.5892	306.93
1.51761	1555.74	1.5958	311.739
1.52757	1562.48	1.59873	315.837
1.53036	1569.21	1.60938	318.19
1.54102	1576.02	1.61156	318.294
1.54324	1582.85	1.62181	315.465
1.55324	1589.3	1.62432	309.965
1.55597	1595.06	1.63118	303.092
1.56278	1599.94	1.63397	295.758
1.57263	1604.51	1.64072	289.479
1.57515	1609.32	1.64352	284.875
1.58201	1615	1.65353	281.721
1.58479	1621.84	1.65634	280.278
1.59149	1629.83	1.66288	280.01
1.59436	1638.64	1.66581	280.123
1.60103	1648.28	1.67275	280.044
1.6039	1658.19	1.67547	279.127
1.60718	1667.31	1.68549	277.383
1.61385	1675.36	1.68823	274.846
1.61665	1683.06	1.6983	272.057
1.6268	1691.79	1.701	270.237
1.62951	1701.7	1.70788	269.826
1.63266	1712.58	1.71059	271.634
1.63941	1725.15	1.72094	276.311
1.6492	1739.79	1.72339	283.344
1.65189	1756.47	1.73007	291.752
1.66192	1774.06	1.73989	300.038
1.66465	1790.56	1.74255	306.858
1.67151	1804.86	1.74931	312.272
1.67436	1817.06	1.75216	316.783
1.67745	1827.22	1.76246	320.626
1.68419	1835.88	1.76497	324.185
1.68705	1844.14	1.77513	327.117
1.69386	1851.53	1.77774	328.672
1.69667	1855.97	1.78621	329.004
1.70356	1856.57	1.78735	328.04
1.70614	1853.32	1.79416	325.857
1.71314	1846.7	1.80457	323.479
1.71579	1838.32	1.80652	321.584
1.7227	1830.53	1.81332	320.886
1.72537	1825.43	1.81618	322.131
1.7323	1824.74	1.82645	325.133
1.73718	1828.95	1.82892	329.12
1.73818	1837.15	1.83922	333.117
1.74827	1847.8	1.84166	335.999
1.75093	1859.78	1.84845	337.419
1.75771	1872.46	1.85209	337.163
1.76057	1885.92	1.8581	334.77
1.77069	1899.87	1.8609	330.419
1.77336	1913.52	1.86764	324.442
1.77656	1927.15	1.87044	317.811
1.7833	1941.15	1.88078	312.027
1.78611	1954.53	1.88325	307.775
1.79312	1966.4	1.88637	305.074
1.79564	1975.9	1.89673	303.572
1.80326	1982.71	1.89924	302.67
1.80528	1987.95	1.90614	302.371
1.81751	1993.63	1.91589	302.563
1.81807	2000.5	1.91842	303.353
1.82554	2008.94	1.92515	304.829
1.83642	2019.05	1.92796	306.341
1.83728	2029.93	1.93472	307.641
1.84483	2040.23	1.93751	309.069
1.84686	2049.18	1.94792	310.228
1.85438	2055.92	1.95038	311.2
1.85643	2060.24	1.96114	312.8
1.86838	2062.4	1.96314	315.414
1.86926	2063.18	1.96988	319.396
1.87246	2063.85	1.98	324.745
1.8756	2065.14	1.98222	331.401
1.88326	2066.88	1.98552	339.502
1.8852	2068.2	1.99238	348.545
1.88841	2068.89	2.00271	358.252
1.90086	2069.75	2.00472	368.397
1.90443	2071.23	2.01147	378.297
1.91238	2073.5	2.01427	387.204
1.92298	2077.11	2.02464	394.586
1.92359	2083.09	2.02701	399.791
1.93054	2092.26	2.03755	402.21
1.93319	2103.68	2.03988	401.835
1.9402	2115.43	2.0505	399.403
1.94277	2125.83	2.05264	395.833
1.95328	2134.03	2.0595	391.867
1.95555	2139.95	2.06943	388.264
1.96249	2144.19	2.07179	385.39
1.96897	2148.12	2.0788	382.694
1.9715	2152.33	2.08861	380.254
1.97891	2157.57	2.09102	377.863
1.98106	2164.64	2.10149	374.962
1.98819	2173.9	2.10377	372.103
1.99071	2185.08	2.11079	369.982
2.00115	2197.8	2.11564	368.449
2.00354	2211.35	2.11657	367.816
2.0139	2225.41	2.12726	368.192
2.01628	2239.5	2.12937	368.673
2.02327	2254.59	2.13639	368.925
2.02585	2271.78	2.13893	368.71
2.03637	2290.65	2.14581	368.037
2.03931	2310.1	2.15585	367.361
2.04559	2328.67	2.15808	366.326
2.04819	2345.32	2.16501	364.981
2.05868	2359.29	2.16773	364.142
2.06101	2369.11	2.17465	364.34
2.06797	2374.49	2.17738	365.544
2.0779	2376.85	2.18446	367.505
2.0802	2378.06	2.1906	369.711
2.08723	2379.87	2.19332	371.096
2.09704	2382.28	2.20448	370.869
2.09938	2384.38	2.20608	369.282
2.10619	2385.16	2.21301	367.077
2.11262	2384.36	2.21565	365.711
2.12267	2382.86	2.2227	366.498
2.12498	2382.19	2.2253	369.163
2.13194	2383.98	2.23224	373.246
2.13836	2389.02	2.23483	378.423
2.14096	2397.29	2.24556	383.4
2.15196	2408.33	2.24765	387.355
2.1537	2421.5	2.25086	390.038
2.16446	2436.36	2.25779	391.208
2.16649	2452.77	2.26044	391.474
2.1734	2469.68	2.27102	391.526
2.18401	2486.37	2.27315	391.592
2.18568	2502.55	2.28016	391.689
2.19631	2518.56	2.28276	391.838
2.19862	2534.35	2.29348	392.031
2.2061	2549.69	2.2955	392.226
2.20805	2564.11	2.3025	392.337
2.21525	2576.35	2.30515	392.339
2.21764	2585.71	2.31587	392.56
2.22852	2591.37	2.318	393.605
2.23046	2592.85	2.32513	395.592
2.24124	2591.61	2.32754	398.285
2.24326	2589.36	2.33819	401.481
2.25435	2587.73	2.34028	404.747
2.25598	2588.26	2.3435	407.18
2.26309	2590.27	2.35457	408.001
2.26936	2592.76	2.3563	407.201
2.27204	2595.2	2.36344	405.151
2.27518	2597.99	2.36585	402.69
2.28211	2602.51	2.37662	399.802
2.28874	2609.13	2.3792	396.073
2.29118	2617.73	2.38186	392.072
2.29433	2628.08	2.38899	387.948
2.30528	2638.82	2.39901	383.615
2.30719	2649.42	2.40108	379.896
2.31809	2660.77	2.40803	377.098
2.31996	2673.15	2.41063	375.778
2.3271	2686.12	2.4214	376.36
2.33339	2698.95	2.42338	378.133
2.34332	2711.35	2.43042	381.126
2.34547	2723.9	2.44067	384.514
2.35266	2737.12	2.44258	387.333
2.35513	2750.74	2.44974	390.187
2.36581	2764.37	2.45222	393.334
2.36788	2776.93	2.46304	396.832
2.37509	2787.14	2.46497	401.103
2.37748	2794.78	2.47198	405.337
2.38556	2800.29	2.47449	408.544
2.38704	2804.33	2.48537	410.549
2.39405	2807.5	2.48735	411.194
2.40065	2810.11	2.49459	411.165
2.41059	2812.22	2.50461	412.028
2.41266	2814.28	2.50661	414.431
2.41988	2816.01	2.51369	418.98
2.4222	2817.35	2.52005	426.681
2.42946	2818.82	2.52256	437.425
2.43176	2820.87	2.53384	450.757
2.43909	2823.97	2.53528	464.86
2.4414	2828.58	2.54258	477.569
2.44864	2834.91	2.54491	487.957
2.45097	2842.96	2.55589	495.162
2.45798	2852.31	2.55767	498.902
2.46445	2862.82	2.56086	499.146
2.4746	2874.52	2.57187	496.162
2.47661	2886.85	2.57364	491.187
2.48361	2898.83	2.58109	485.017
2.48618	2910.13	2.58329	477.777
2.49695	2920.49	2.59416	470.273
2.49895	2929.32	2.59604	462.204
2.50596	2936.16	2.60361	454.254
2.5085	2941.12	2.61346	448.335
2.51939	2944.09	2.6152	445.208
2.52125	2945.03	2.62628	445.576
2.5284	2944.21	2.62807	449.145
2.5309	2942.73	2.63909	454.769
2.54201	2942.25	2.64281	461.922
2.54367	2944.01	2.64402	469.967
2.54688	2948.36	2.64717	478.006
2.55823	2955.88	2.65825	484.913
2.55967	2967.08	2.65992	489.797
2.56674	2982.07	2.67092	492.154
2.56925	2999.89	2.6728	492.73
2.57657	3019.37	2.68373	493.021
2.58678	3040.28	2.68555	493.403
2.58846	3061.97	2.69275	494.323
2.59657	3083.33	2.70315	496.301
2.59806	3103.74	2.7047	499.296
2.60538	3122.53	2.71198	503.485
2.6076	3138.9	2.72217	508.311
2.61081	3153.27	2.72392	512.535
2.62222	3166.27	2.73503	515.119
2.62362	3178.45	2.73674	516.339
2.63492	3189.82	2.74781	516.808
2.63644	3199.69	2.74948	517.065
2.64751	3208	2.75662	517.867
2.64918	3214.5	2.76709	519.432
2.65645	3218.91	2.76863	521.069
2.66281	3221.61	2.77603	522.691
2.66518	3222.83	2.77831	524.235
2.67642	3222.41	2.78946	525.155
2.67796	3220.59	2.79098	525.231
2.68508	3217.76	2.79819	524.259
2.68764	3214.07	2.80063	522.135
2.70045	3209.72	2.81173	519.592
2.70354	3205.26	2.81342	517.39
2.71507	3200.94	2.82081	515.961
2.71633	3197.95	2.82295	514.782
2.72373	3197.95	2.83424	512.767
2.73007	3201.48	2.83577	509.445
2.74049	3208.87	2.84312	504.542
2.74188	3220.49	2.85339	498.178
2.75303	3236.75	2.855	491.016
2.75468	3257.04	2.86623	484.302
2.7662	3279.29	2.86774	479.821
2.76752	3302.29	2.87903	478.255
2.77907	3325.54	2.88055	479.712
2.78028	3349.19	2.8879	484.07
2.79181	3374.7	2.89817	490.158
2.7931	3402.61	2.89971	496.742
2.80056	3432.43	2.91094	503.444
2.80268	3462.98	2.91252	509.752
2.80983	3492.82	2.92387	515.513
2.8207	3520.88	2.92533	520.961
2.82184	3545.65	2.93261	525.702
2.82894	3566.32	2.94302	529.347
2.83966	3582.5	2.9445	531.883
2.84103	3594.24	2.95615	532.751
2.85234	3602.66	2.95723	531.731
2.85448	3608.43	2.96859	529.264
2.86521	3612.64	2.97225	525.897
2.86663	3616.23	2.97326	521.61
2.87372	3619.59	2.9806	517.396
2.88425	3623.25	2.98284	513.848
2.88581	3627.08	2.99415	511.114
2.89713	3630.98	2.99568	509.602
2.89854	3634.89	2.99882	508.858
2.90985	3637.81	3.01023	508.771
2.91135	3639.69	3.01162	509.573
2.91851	3641.61	3.01889	511.467
2.92507	3644.44	3.02119	514.408
2.9353	3648.44	3.02852	518.087
2.93686	3652.97	3.03076	522.164
2.94404	3657.58	3.04229	525.689
2.94646	3662.68	3.0436	528.298
2.9577	3668.93	3.05522	530.234
2.95927	3676.75	3.05635	531.025
2.96643	3686.09	3.05954	530.592
2.96881	3696.7	3.0671	529.963
2.98048	3708.48	3.06912	529.476
2.9816	3721.76	3.0765	528.959
2.98889	3736.83	3.07877	528.922
2.99124	3754	3.08631	528.919
3.00255	3773.97	3.08839	528.492
3.00398	3796.17	3.09694	527.87
3.01546	3818.99	3.09794	526.695
3.01679	3841.37	3.10531	525.394
3.02001	3862.15	3.10754	525.363
3.02802	3881	3.11495	527.331
3.03769	3897.82	3.11712	531.234
3.03916	3912.33	3.12448	536.661
3.04643	3924.91	3.1267	542.158
3.04876	3935.96	3.13423	546.626
3.06018	3945.88	3.1363	549.438
3.06151	3955	3.14805	550.325
3.06905	3963.44	3.14911	549.531
3.07117	3972.15	3.15226	547.68
3.07853	3981.79	3.16413	545.279
3.08074	3991.89	3.16504	543.002
3.09241	4001.78	3.17248	542.218
3.09355	4010.87	3.17469	542.946
3.10515	4019.4	3.18615	544.321
3.10629	4028.17	3.18743	546.256
3.11364	4037.6	3.19481	548.485
3.12411	4047.88	3.20626	551.294
3.12552	4059.09	3.20982	555.58
3.13684	4071.18	3.21726	561.852
3.13826	4083.4	3.22814	569.724
3.14981	4095.48	3.229	578.329
3.15101	4107.69	3.24076	587.208
3.15862	4120.39	3.24176	595.499
3.1689	4133.71	3.25356	602.137
3.17024	4147.31	3.25455	606.213
3.18244	4160.77	3.26225	606.641
3.18305	4174.07	3.27271	604.05
3.19057	4187.16	3.27378	600.404
3.20093	4199.58	3.28534	596.853
3.20222	4210.47	3.28646	593.924
3.21008	4219.29	3.29388	590.973
3.22018	4226.17	3.29611	587.401
3.22143	4231.6	3.30375	583.307
3.22884	4236.54	3.31414	579.005
3.23104	4241.43	3.3153	575.338
3.23864	4246.78	3.32698	572.753
3.24058	4253.37	3.32804	571.702
3.24806	4261.05	3.33973	572.283
3.25426	4270.06	3.34089	574.099
3.25667	4280.97	3.34853	576.942
3.25981	4293.8	3.35884	579.354
3.26294	4308.19	3.36002	580.432
3.27048	4323.38	3.37196	580.619
3.28116	4339.12	3.37283	580.299
3.28215	4355.47	3.38444	580.504
3.29357	4371.69	3.38567	581.323
3.29495	4386.93	3.39305	582.515
3.30237	4400.4	3.39948	583.959
3.30452	4412.22	3.41007	585.746
3.31198	4423.42	3.41114	588.198
3.31848	4434.58	3.42289	591.177
3.32047	4445.86	3.42402	594.227
3.33242	4457.43	3.43569	597.367
3.33328	4469.32	3.43682	601.166
3.34475	4481.37	3.44848	607.164
3.34609	4494.08	3.44952	615.909
3.35344	4507.22	3.457	626.894
3.35984	4519.96	3.46767	638.997
3.36204	4532.32	3.46874	650.071
3.37345	4544.16	3.48048	659.077
3.37486	4555.66	3.48152	665.19
3.38233	4567.52	3.49334	668.1
3.38443	4579.69	3.4943	667.933
3.39188	4592.19	3.50193	663.306
3.39409	4604.97	3.51245	649.606
3.40175	4617.29	3.51346	614.992
3.41244	4628.71	3.5254	555.077
3.41323	4638.59	3.52631	480.581
3.4207	4646.49	3.53805	413.414
3.42705	4652.73	3.53908	381.244
3.42922	4657.59	3.54664	410.069
3.44096	4661.06	3.55736	519.206
3.44201	4662.99	3.55824	719.083	STOP
3.45382	4663.4	3.56137	1009.68
3.45475	4662.56	3.56905	1382.55
3.46684	4661.44	3.57976	1823.33
3.46748	4660.72	3.58066	2314.43
3.47903	4660.62	3.58814	2837.32
3.48037	4661.12	3.59888	3374.27
3.48785	4661.77	3.59974	3908.54
3.49833	4662.6	3.6133	4422.59
3.49953	4664.56	3.62077	4897.8
3.50719	4669.12	3.62224	5316.07
3.51748	4678.17	3.63034	5662.18
3.5187	4692.02	3.63178	5926.08
3.53058	4709.94	3.63499	6104.59
3.53149	4730.85	3.647	6202.49
3.54345	4753.3	3.6478	6234.22
3.54424	4776.9	3.65535	6222.27
3.55169	4802.02	3.65738	6192.6
3.5622	4828.93	3.66912	6167.77
3.56349	4857.99	3.67017	6159.38
3.57187	4888.75	3.67834	6165.57
3.58216	4920.17	3.68825	6175.12
3.58589	4951.27	3.68931	6182.67
3.5934	4981.43	3.70113	6187.81
3.60412	5009.65	3.70209	6190.24
3.60506	5034.54	3.71382	6190.02
3.61701	5054.53	3.71488	6187.96
3.61779	5068.91	3.72242	6185.33
3.62987	5078.75	3.7331	6183.59
3.6306	5085.73	3.73408	6184.16
3.63804	5091.41	3.74158	6187.75
3.64883	5096.88	3.75245	6194.86
3.64978	5101.8	3.75332	6205.39
3.6615	5105.47	3.76533	6218.39
3.66257	5107.83	3.76607	6232.47
3.67423	5108.84	3.77781	6245.17
3.67532	5109.12	3.77881	6254.55
3.68289	5110.41	3.78643	6259.94
3.69376	5114.49	3.79696	6261.45
3.69457	5121.85	3.79802	6259.92
3.70643	5132.56	3.80576	6255.96
3.70736	5146.91	3.80764	6249.23
3.71937	5163.69	3.81946	6239.45
3.7201	5181.36	3.82039	6227.46
3.72752	5198.81	3.82807	6214.39
3.73853	5215.75	3.83461	6200.94
3.73927	5232.95	3.83643	6188.19
3.75107	5250.21	3.84824	6176.93
3.75207	5266.78	3.84922	6168.27
3.76435	5281.94	3.85669	6162.77
3.76802	5295.67	3.85876	6160.71
3.7756	5308.52	3.86634	6162.39
3.77762	5320.11	3.8683	6167.3
3.78077	5330.44	3.88019	6174.96
3.79265	5339.84	3.88115	6184.86
3.79363	5349.02	3.89303	6195.62
3.80557	5359.04	3.89394	6206.39
3.8064	5370.49	3.89714	6216.5
3.81389	5383.75	3.90902	6225.5
3.82462	5398.21	3.90989	6233.82
3.82556	5413.05	3.91748	6241.52
3.83743	5428.18	3.92817	6248.27
3.83841	5443.46	3.92908	6254.42
3.85044	5458.68	3.93679	6260.37
3.85172	5473.41	3.93873	6266.67
3.85866	5488.05	3.9464	6273.87
3.86946	5503.26	3.94826	6282.02
3.87026	5519.26	3.96075	6290.8
3.88256	5536.05	3.96429	6300.51
3.88635	5552.63	3.97215	6310.46
3.89822	5567.49	3.97387	6319.98
3.8991	5579.77	3.98158	6328.65
3.91091	5590.23	3.99232	6335.28
3.91183	5600.65	3.99304	6338.93
3.92392	5612.87	4.00571	6339.5
3.92468	5627.42	4.009	6337.51
3.93664	5643.96	4.02144	6334.37
3.93748	5662.24	4.02501	6330.61
3.94495	5682.65	4.02822	6326.58
3.95583	5704.39	4.0407	6322.91
3.95662	5726.31	4.04418	6320.21
3.9685	5748.66	4.05205	6319.1
3.96947	5771.96	4.05371	6319.41
3.98199	5797.19	4.06629	6320.77
3.98546	5825.08	4.0698	6322.94
3.99302	5855.07	4.08235	6325.79
3.995	5885.47	4.08574	6329.83
4.00702	5913.99	4.09347	6334.95
4.00782	5939.39	4.09535	6340.55
4.01562	5961.01	4.10757	6346.31
4.0174	5979.09	4.11128	6351.66
4.02498	5994.29	4.1145	6355.35
4.02705	6007.1	4.12659	6356.95
4.03479	6018.75	4.12727	6356.9
4.04566	6029.33	4.13927	6356
4.04933	6038.2	4.14006	6355.44
4.05728	6045.25	4.15208	6356.88
4.06806	6050.4	4.15285	6360.42
4.07176	6053.72	4.16056	6365.75
4.07958	6055.14	4.1669	6372.44
4.0813	6055.26	4.16884	6379.13
4.09345	6054.72	4.18092	6385.58
4.09474	6054.35	4.18166	6392.45
4.10199	6054.68	4.19373	6400.84
4.10368	6056.58	4.19442	6411.34
4.11613	6060.99	4.20255	6423.36
4.11968	6068.44	4.21301	6435.69
4.13169	6078.03	4.21362	6447.45
4.13251	6089.69	4.22576	6458.26
4.14498	6103.9	4.22638	6467.74
4.14847	6120.99	4.23851	6476.14
4.16099	6141.25	4.23921	6484.93
4.16446	6163.98	4.24679	6495.38
4.17753	6188.32	4.25772	6508.46
4.18041	6213.37	4.25841	6524.48
4.18836	6238.29	4.27055	6542.67
4.19927	6263.54	4.27116	6562.4
4.20284	6289.18	4.28342	6583.07
4.21051	6314.92	4.28706	6603.28
4.22166	6339.47	4.29492	6621.74
4.22513	6360.82	4.30565	6637.69
4.22839	6378.07	4.30633	6649.75
4.24118	6391.17	4.31431	6657.67
4.24439	6401.2	4.31588	6662.36
4.25215	6409.89	4.32821	6665.16
4.25396	6418.36	4.33249	6666.87
4.26172	6427.45	4.34408	6668.55
4.26357	6437.1	4.34784	6671.02
4.27565	6446.42	4.3556	6675.72
4.27632	6453.83	4.3621	6685.01
4.28862	6458.4	4.36379	6701.1
4.29233	6461.08	4.37614	6725.9
4.30022	6464.2	4.37985	6760.17
4.30195	6469.41	4.39215	6802.66
4.30985	6478.39	4.39583	6849.84
4.3115	6491.44	4.4087	6897.91
4.3195	6508.76	4.41177	6944.51
4.3311	6529.61	4.41952	6988.82
4.33395	6552.07	4.42612	7030.68
4.34172	6574.68	4.43686	7070.53
4.34346	6596.73	4.44054	7108.19
4.35593	6617.87	4.45309	7143.17
4.35947	6637.19	4.45655	7175.28
4.36742	6654.52	4.4643	7204.51
4.36902	6670.97	4.47549	7231.38
4.37737	6686.67	4.479	7256.55
4.38318	6701.44	4.48672	7280.45
4.39413	6714.42	4.49808	7302.4
4.39844	6725.22	4.50126	7321.39
4.40557	6733.75	4.50915	7336.18
4.40732	6740.22	4.51621	7346.88
4.41954	6745.45	4.52657	7354.29
4.42017	6750.86	4.53011	7358.75
4.4281	6758.26	4.53788	7359.82
4.43884	6769.9	4.53965	7358
4.44257	6786.86	4.55199	7354.49
4.45029	6808.66	4.55563	7351.23
4.46111	6833.35	4.56806	7350.75
4.46174	6859.29	4.57169	7355.62
4.47447	6886.4	4.57952	7367.78
4.47775	6915.08	4.58123	7387
4.48988	6945.41	4.59359	7411.31
4.49048	6977.92	4.59718	7438.29
4.49843	7012.84	4.6056	7466.45
4.50002	7050.32	4.60684	7494.94
4.50791	7089.01	4.6148	7523.18
4.51445	7126.98	4.61641	7549.76
4.52519	7162.84	4.62444	7573.29
4.52887	7195.2	4.62601	7592.55
4.53685	7222.33	4.63837	7606.77
4.54755	7244.12	4.6419	7616.66
4.55123	7261.6	4.65462	7624.18
4.55896	7275.93	4.65798	7632.02
4.56982	7288.41	4.66594	7642.76
4.57045	7300.01	4.66753	7658.12
4.57365	7310.38	4.68047	7678.28
4.57684	7318.34	4.68354	7702.89
4.58471	7322.39	4.69169	7731.31
4.5864	7322.29	4.69311	7763.08
4.59887	7319.79	4.7061	7797.33
4.60245	7317.41	4.7091	7832.45
4.61516	7317.89	4.72151	7867.58
4.61836	7322.5	4.72511	7902.65
4.62613	7330.97	4.73307	7936.41
4.63332	7341.91	4.73468	7966.56
4.63919	7352.87	4.74762	7990.95
4.64533	7362.77	4.75069	8008.13
4.65647	7371.63	4.75389	8017.58
4.65994	7379.94	4.7663	8020.34
4.66771	7388.6	4.76983	8018.98
4.67871	7399.42	4.78254	8016.44
4.6823	7414.23	4.78583	8014.95
4.69037	7433.58	4.79477	8016.06
4.7011	7457.37	4.80528	8021.4
4.70473	7485	4.80815	8031.32
4.71248	7514.7	4.81643	8045.36
4.71426	7545.43	4.8227	8063.19
4.72702	7576.22	4.83355	8084.38
4.73022	7606.65	4.83698	8109
4.73816	7636.41	4.84967	8137.17
4.73987	7665.15	4.85293	8168.39
4.75232	7693.35	4.86108	8202.33
4.75585	7720.42	4.87182	8237.89
4.76872	7745.61	4.87533	8273.58
4.7718	7768.48	4.88798	8308.09
4.78022	7789.03	4.89131	8340.11
4.78137	7807.8	4.90378	8368.59
4.78948	7825.93	4.90725	8392.95
4.79096	7844.32	4.91989	8413.85
4.79905	7863.65	4.92325	8433.53
4.81043	7883.78	4.93583	8453.73
4.81337	7905.25	4.93923	8475.12
4.82132	7928.68	4.9519	8497.96
4.82294	7953.76	4.95517	8521.81
4.83601	7979.63	4.96789	8546.59
4.83902	8005.43	4.97119	8572.04
4.84215	8030.82	4.98388	8597.47
4.85103	8055.6	4.98721	8621.71
4.86115	8079.29	4.99543	8643.43
4.8645	8101.58	4.99675	8662.87
4.86772	8122.5	5.01003	8681.38
4.88052	8142.94	5.01275	8700.99
4.88373	8162.77	5.02552	8722.63
4.88693	8182.1	5.02927	8746.07
4.8949	8201.89	5.03671	8770.57
4.89647	8222.2	5.03835	8795.34
4.90461	8242.44	5.04629	8819.58
4.91089	8261.82	5.04795	8842.69
4.92201	8280.06	5.05575	8865.04
4.9253	8297.83	5.06698	8887.5
4.93346	8316.41	5.07038	8910.58
4.94471	8337.91	5.07821	8934.32
4.94766	8363.02	5.08457	8958.21
4.9558	8390.07	5.09566	8980.73
4.96728	8416.75	5.0991	9000.65
4.97001	8441.91	5.11215	9016.81
4.97323	8465.23	5.11508	9029.13
4.98183	8487.78	5.1281	9039.55
4.98283	8510.79	5.13103	9049.56
4.99538	8535.65	5.13912	9060.41
4.99879	8562.48	5.14067	9072.12
5.0115	8589.93	5.15339	9083.37
5.0148	8615.84	5.15667	9092.91
5.02304	8639.16	5.16449	9099.29
5.02435	8659.78	5.16621	9100.57
5.03735	8677.47	5.17414	9095.71
5.04029	8692.85	5.17582	9085.53
5.05307	8706.49	5.18377	9072.83
5.05636	8719.62	5.18537	9060.02
5.06488	8733.83	5.19338	9049.62
5.0756	8749.23	5.19496	9042.6
5.07875	8765.39	5.20812	9038.79
5.08682	8781.25	5.21271	9038.54
5.09799	8795.66	5.21921	9042.89
5.10107	8808.66	5.22053	9053.52
5.10903	8821.43	5.22849	9072.52
5.1107	8835.56	5.23974	9101.11
5.12331	8852.57	5.24303	9139.5
5.12666	8873.53	5.25084	9186.83
5.13914	8898.69	5.25251	9240.95
5.14264	8926.36	5.26526	9299.07
5.15054	8954.66	5.26852	9357.68
5.16374	8982.09	5.27647	9413.9
5.16496	9008.31	5.28309	9465.47
5.1729	9033.09	5.29409	9511.8
5.18449	9057.63	5.29729	9553.07
5.18742	9083.04	5.30998	9588.21
5.19527	9110.03	5.3133	9615.87
5.20675	9137.61	5.32609	9634.68
5.20975	9164.6	5.32923	9644.5
5.22263	9189.7	5.33712	9647.08
5.2257	9211.84	5.34847	9644.57
5.23377	9231.03	5.35161	9639.46
5.24038	9247.95	5.36436	9634.9
5.25134	9263.76	5.36758	9633.69
5.25446	9279.11	5.38038	9637.31
5.26714	9294.83	5.38359	9646.54
5.27048	9311.41	5.39672	9662.61
5.27849	9328.09	5.39954	9686.01
5.28958	9344.9	5.41294	9716.39
5.2929	9363.17	5.41551	9753.61
5.30572	9384.46	5.42864	9797.2
5.30885	9409.78	5.43157	9845.93
5.32191	9438.78	5.44426	9897.4
5.32492	9469.4	5.44752	9949.05
5.33762	9499.83	5.46023	9999.72
5.34083	9529.18	5.46409	10048.2
5.34895	9556.85	5.47147	10093.2
5.36041	9582.4	5.48289	10134.1
5.3632	9605.33	5.4859	10171.2
5.37746	9625.14	5.49384	10205.5
5.37921	9641.55	5.50508	10238.7
5.39353	9654.65	5.50829	10272.8
5.39516	9666.09	5.51632	10309.1
5.40898	9676.79	5.52754	10348.2
5.4112	9687.63	5.53061	10390.4
5.42418	9698.51	5.53862	10436.4
5.42719	9710.17	5.5451	10486.6
5.4304	9723.48	5.55664	10541
5.44369	9739.73	5.55944	10598.4
5.44627	9761.47	5.57225	10657.1
5.45441	9790.36	5.57539	10714.8
5.4659	9825.81	5.58815	10769
5.46871	9864.78	5.59136	10817.4
5.47192	9903.63	5.60476	10859.9
5.48023	9939.53	5.60737	10896
5.49175	9970.67	5.6154	10925.6
5.49504	9996.77	5.61697	10948.4
5.5024	10019	5.62979	10963.9
5.51381	10038.5	5.63293	10971.1
5.51669	10055.8	5.64594	10969.7
5.52493	10071.3	5.64894	10961
5.52622	10084.7	5.66196	10947.8
5.53925	10095.9	5.66497	10933.9
5.54219	10104.6	5.67785	10921.9
5.55019	10110	5.68085	10912.9
5.55183	10111.8	5.68407	10907.6
5.55979	10111	5.69245	10905.8
5.56146	10110.3	5.70395	10906.8
5.56972	10113	5.70647	10909.8
5.57101	10121.6	5.71455	10913.4
5.58447	10138	5.71608	10916.3
5.58697	10161	5.72942	10917.6
5.59525	10188.1	5.732	10918.1
5.59655	10215.8	5.73521	10919
5.60952	10241.9	5.73844	10921.8
5.61259	10265.7	5.75138	10927.3
5.62596	10288.9	5.75438	10935.7
5.62854	10314.3	5.76756	10947.8
5.64155	10343.7	5.77035	10965
5.64455	10378.4	5.77357	10987.7
5.65272	10418.1	5.77678	11015.4
5.66411	10461.6	5.78496	11047.4
5.66692	10506.1	5.78637	11082.8
5.67493	10548.3	5.79952	11120.6
5.68634	10586.5	5.80238	11160.2
5.69088	10621.3	5.81563	11200.1
5.69248	10653.8	5.81835	11238.6
5.70549	10686.3	5.82723	11274.5
5.70842	10720.6	5.83836	11307.5
5.71678	10756.7	5.84076	11336.5
5.72789	10792.9	5.84882	11360.8
5.73083	10826.9	5.8503	11379.7
5.73893	10857.1	5.86335	11393.1
5.75034	10882.4	5.86628	11403.5
5.75321	10904.3	5.87452	11414.1
5.76156	10925.4	5.88614	11427.9
5.77283	10947.8	5.88868	11446.4
5.77555	10971.5	5.89715	11469.7
5.78371	10996.2	5.8982	11496.3
5.795	11020.5	5.90669	11524.6
5.798	11043.7	5.90785	11553.4
5.80634	11065.5	5.92091	11582.1
5.80753	11085.1	5.92385	11610.3
5.82109	11101.8	5.93259	11638.9
5.82354	11116.2	5.94354	11670.3
5.8365	11129.2	5.9462	11706.6
5.83958	11142	5.95434	11747.9
5.84799	11155.2	5.9657	11791.9
5.855	11168.9	5.96864	11835.6
5.86855	11182.2	5.97681	11875.8
5.87155	11194.8	5.98805	11911.3
5.88523	11206.7	5.99099	11942.7
5.88749	11219.2	6.00454	11971.4
5.89071	11234.1	6.007	11998.4
5.89878	11252.8	6.02043	12023.9
5.90023	11277.2	6.02295	12048.6
5.91325	11308.2	6.03661	12072.8
5.91626	11345.4	6.03891	12096.1
5.92434	11387.2	6.05266	12117.7
5.93561	11431.3	6.05493	12137.7
5.93862	11475.2	6.06316	12157.2
5.95256	11516.9	6.07461	12177.8
5.95468	11555.5	6.07728	12200.4
5.96277	11589.4	6.08575	12225.2
5.96419	11616.4	6.09756	12251.6
5.97793	11635.2	6.09971	12277
5.98021	11645.8	6.108	12299.2
5.99331	11648.8	6.10926	12315.5
5.99618	11646.6	6.12282	12323.7
6.00436	11640.2	6.12526	12324.2
6.01564	11630.5	6.13876	12319.8
6.01851	11619	6.14125	12314.8
6.02171	11608.9	6.14943	12313.5
6.03552	11603.5	6.16077	12318.2
6.03774	11607.1	6.16366	12329
6.04588	11622.5	6.17179	12344
6.05736	11652.1	6.1832	12361.8
6.06009	11695.5	6.18598	12382.6
6.06835	11749.5	6.19443	12408.4
6.0798	11809	6.20143	12440.2
6.08244	11869.5	6.21518	12477.2
6.09085	11928	6.2179	12517.3
6.10213	11981.4	6.22692	12558.5
6.10493	12028.6	6.2358	12599.9
6.11335	12070.1	6.24734	12640.2
6.12494	12106.6	6.24987	12678.2
6.12723	12139.2	6.25835	12712
6.13544	12169.6	6.2701	12740.4
6.14686	12198.9	6.27233	12763.4
6.14966	12227.5	6.2805	12781.8
6.1582	12254.8	6.29199	12796.9
6.16923	12280.3	6.29465	12810
6.17201	12305.3	6.30326	12821.9
6.18089	12330.6	6.31488	12832
6.18159	12356.9	6.31704	12839.4
6.1899	12384.5	6.33036	12842.9
6.19117	12413.9	6.3331	12842.2
6.19942	12444.4	6.34136	12839.2
6.20592	12474.7	6.34264	12836.1
6.20713	12502.2	6.35597	12834.9
6.21807	12525	6.35862	12837.9
6.21995	12542.9	6.36721	12846.5
6.23354	12557.1	6.37328	12860.9
6.23595	12568.2	6.3853	12880.8
6.24455	12576.7	6.38736	12906.8
6.25614	12582.3	6.40138	12937.8
6.25831	12584.8	6.4034	12971.9
6.26704	12586.1	6.41165	13007.2
6.27852	12587.7	6.42313	13042.1
6.28074	12589.9	6.42573	13075
6.28925	12591.5	6.43401	13104.6
6.30036	12591.3	6.44566	13130.8
6.30301	12589.9	6.44811	13154.9
6.31164	12587.8	6.45642	13178.2
6.32324	12586	6.46812	13201.8
6.32545	12585.4	6.47045	13226.5
6.32865	12586.7	6.47893	13252.3
6.342	12589.8	6.49059	13279
6.3446	12594	6.49289	13304.7
6.35321	12598.9	6.50135	13329
6.36436	12605.4	6.5127	13352.3
6.36703	12614.5	6.51523	13375.2
6.37554	12627.4	6.52358	13398.8
6.37657	12645	6.53523	13424.6
6.39057	12667.7	6.5376	13452.6
6.39258	12694.7	6.54593	13482.3
6.40634	12724.6	6.55755	13513
6.40852	12756.9	6.56002	13544.6
6.41718	12792.2	6.57352	13577.6
6.41822	12832.1	6.57596	13612.2
6.42675	12877.3	6.58959	13648.3
6.42776	12926.9	6.59203	13685.6
6.44157	12979.4	6.60098	13723.4
6.44372	13034.1	6.61375	13760.1
6.45232	13090.3	6.6248	13795
6.4533	13147.5	6.62717	13829.4
6.46189	13204.1	6.63544	13862.2
6.47328	13258.4	6.64698	13890.6
6.47569	13308.8	6.64959	13912.8
6.48428	13354.1	6.66294	13929.5
6.49071	13394.3	6.6656	13942.5
6.49172	13429.8	6.67895	13954.1
6.5003	13461.7	6.68153	13965.4
6.50131	13491.4	6.69557	13976.3
6.50996	13520.2	6.69743	13985.6
6.51086	13547.8	6.71101	13993.2
6.52477	13573.1	6.71345	14000
6.52679	13595	6.7218	14007.3
6.53	13612.6	6.72302	14016.6
6.54414	13626.1	6.72826	14028.6
6.5475	13636.3	6.72953	14044.5
6.5493	13644.8	6.73811	14064.7
6.56277	13654.5	6.74992	14089.3
6.56518	13666.7	6.75182	14119.4
6.57366	13681.5	6.76051	14155.8
6.58586	13698.1	6.77212	14199.5
6.58758	13716.1	6.77424	14249.4
6.59631	13735.4	6.78291	14303.1
6.60769	13755.2	6.7838	14357.1
6.60996	13773.8	6.79736	14407.7
6.61836	13790.9	6.7998	14452.5
6.63019	13807.4	6.80836	14489.9
6.63236	13824	6.80938	14519.1
6.64788	13841.9	6.8231	14541.1
6.65696	13861.1	6.82538	14556.7
6.66302	13879.5	6.83398	14566.1
6.67442	13895.1	6.83498	14569.7
6.67714	13907.8	6.84886	14568.5
6.68029	13918.6	6.85094	14562.7
6.6886	13929.2	6.85409	14552.3
6.68984	13942.1	6.86816	14537
6.69306	13960.3	6.8701	14516.8
6.7016	13986	6.88377	14494.2
6.71298	14019.8	6.88612	14474.3
6.71542	14060.1	6.89451	14461.2
6.72375	14104.6	6.90606	14455.3
6.73523	14150.1	6.90852	14455.6
6.73783	14194.2	6.91683	14459.9
6.74618	14235	6.92863	14467.2
6.75265	14271.8	6.93089	14476.3
6.75378	14303.5	6.93931	14486.6
6.76246	14328.3	6.95092	14499.6
6.76335	14345.7	6.95324	14517.4
6.77761	14356.5	6.96685	14542.4
6.77941	14362.1	6.9692	14575.5
6.78809	14364.1	6.97808	14615.9
6.78895	14364.4	6.98435	14660.5
6.80277	14364.8	6.99629	14706.1
6.80499	14366.8	6.99802	14751.7
6.8133	14370	7.01164	14796.6
6.81966	14373.3	7.01397	14839.7
6.821	14376.3	7.02246	14881.2
6.83497	14379	7.03415	14921.1
6.83695	14383	7.03637	14959.7
6.85048	14390.1	7.04595	14997.9
6.85292	14401.3	7.04917	15037.2
6.86644	14416.7	7.05797	15076.4
6.86891	14436.2	7.05876	15113.7
6.87731	14459.8	7.06725	15146.6
6.87852	14487.9	7.07913	15173.3
6.89198	14520.2	7.08108	15194
6.8944	14556.7	7.0896	15209.4
6.90282	14597.2	7.10114	15219.7
6.9143	14642	7.10348	15225.4
6.91683	14690.6	7.11196	15229
6.9304	14741.7	7.12378	15233.2
6.93277	14792.9	7.12586	15240.3
6.9464	14841.1	7.13431	15250.6
6.94884	14883.9	7.1411	15262.9
6.96229	14920.3	7.1524	15277.5
6.96482	14950.1	7.15468	15295.5
6.97317	14972.5	7.1689	15318.2
6.98538	14988.7	7.17064	15346.1
6.9872	15001.2	7.1791	15378.7
7.00079	15013.5	7.1909	15414.8
7.00314	15027.1	7.19304	15454.2
7.0118	15042.4	7.20747	15497.2
7.01881	15058	7.209	15542.6
7.03276	15073.3	7.22336	15585.8
7.03512	15088	7.22501	15623.1
7.04924	15102.3	7.23876	15651.9
7.05118	15115.5	7.2409	15670.6
7.06474	15124.8	7.24951	15680
7.06706	15129.1	7.25057	15681.7
7.08108	15129.8	7.25931	15677.3
7.08306	15129.5	7.26013	15669.4
7.09671	15131.1	7.26866	15660.5
7.09904	15137.2	7.26972	15652.1
7.11274	15148.2	7.28361	15645.2
7.11505	15162.8	7.28568	15640.7
7.12866	15179.3	7.29955	15640.3
7.13105	15197.4	7.3017	15646.2
7.13956	15217.5	7.31023	15660.5
7.14594	15239.2	7.32186	15683.9
7.15753	15261.9	7.32413	15715.5
7.15977	15284.9	7.33273	15752.3
7.17351	15308.3	7.33366	15790
7.17583	15331.6	7.34254	15826
7.18422	15352.6	7.34321	15858.9
7.19581	15369.1	7.35177	15887.4
7.19822	15379.9	7.3641	15910
7.20702	15384.8	7.36564	15925.2
7.21836	15385.4	7.37453	15933.7
7.22055	15384.4	7.38726	15938.6
7.22893	15384.8	7.388	15943.5
7.24065	15389.7	7.39655	15951.1
7.24294	15400.5	7.40902	15961.7
7.25188	15417.5	7.41042	15975.1
7.26361	15440	7.41895	15990.7
7.26533	15465.5	7.43075	16007.1
7.27371	15490.8	7.43278	16025
7.28014	15514.9	7.44127	16045.2
7.28129	15539	7.45333	16069
7.29579	15565	7.45521	16098.5
7.29725	15595.2	7.46381	16133.9
7.311	15630.8	7.47553	16173.2
7.31326	15671.6	7.47748	16213.6
7.32722	15716	7.48623	16253
7.32922	15763.3	7.48791	16291.6
7.33816	15812.6	7.501	16331.7
7.34423	15863.2	7.50312	16375.3
7.35612	15913.3	7.51695	16423.3
7.35805	15962.5	7.51919	16475.1
7.3725	16011.7	7.52228	16528.7
7.374	16062.1	7.52548	16580.5
7.38281	16112.8	7.53943	16628.1
7.38916	16161.2	7.5415	16668.9
7.40069	16204.9	7.54994	16700.1
7.40284	16242.4	7.56224	16718.6
7.40598	16274	7.56385	16723.4
7.42029	16300.7	7.57247	16716
7.42192	16324.5	7.58481	16700.8
7.4316	16346.8	7.58629	16681.9
7.44575	16368.4	7.60016	16662.5
7.44755	16390.7	7.60223	16643.3
7.46186	16417.2	7.61618	16623.2
7.4635	16450.1	7.61811	16601.6
7.47238	16488.2	7.6322	16577.1
7.47885	16528.8	7.63421	16551.5
7.47944	16569.3	7.64316	16528.9
7.48812	16608.4	7.64375	16514.6
7.50042	16644.9	7.65782	16512
7.50188	16678.4	7.65977	16521.8
7.51572	16707.9	7.67398	16543
7.51782	16732.4	7.67578	16572.6
7.53172	16750.7	7.68436	16607.6
7.53591	16763.6	7.68532	16645.4
7.54843	16771.8	7.69938	16684.2
7.54987	16776.4	7.70133	16722.4
7.55881	16778.2	7.71549	16759.6
7.57082	16779.1	7.71733	16794.9
7.57218	16781	7.72049	16827.6
7.58132	16785.3	7.73458	16857.6
7.59564	16793.1	7.73644	16885.7
7.59778	16805.9	7.74513	16912.8
7.60098	16824.7	7.75694	16938.6
7.6096	16849	7.75891	16961.7
7.61053	16876.4	7.76743	16980.8
7.62474	16902.2	7.7793	16996
7.62661	16920.9	7.78123	17009.9
7.64063	16928.9	7.79031	17025.3
7.64257	16924.8	7.79398	17043.4
7.65665	16910.4	7.80865	17063.8
7.65852	16890	7.81006	17085.8
7.66712	16865.7	7.82473	17107.3
7.67361	16838.5	7.82601	17125.2
7.68528	16810.7	7.83502	17138.4
7.68728	16785.1	7.83869	17147.5
7.70157	16764.3	7.85311	17152.6
7.70324	16750	7.85476	17154.7
7.7119	16744.6	7.86901	17155.7
7.71825	16750.4	7.87072	17157.2
7.73019	16769.1	7.87947	17160.9
7.73205	16800.8	7.89142	17169
7.73526	16845.5	7.89311	17183.3
7.74982	16901.4	7.90205	17204.7
7.75124	16965.3	7.91442	17233.1
7.76531	17033.1	7.9155	17266.6
7.76731	17099.6	7.92419	17302.3
7.77604	17160.3	7.93607	17337.9
7.78833	17211.6	7.93783	17371.7
7.78959	17252.1	7.95201	17401.9
7.7986	17281	7.95388	17427.2
7.80496	17298.5	7.96257	17447.7
7.81684	17304.6	7.97512	17464.4
7.81843	17299.1	7.97624	17478.6
7.83271	17281.9	7.98506	17491.9
7.83437	17253.8	7.99742	17505.2
7.84312	17218.2	7.99861	17519
7.85488	17179.3	8.00742	17533.7
7.85675	17141.3	8.0193	17550.8
7.86582	17107.6	8.02097	17570.5
7.86954	17080.1	8.03538	17592.7
7.88423	17061.1	8.03705	17617.2
7.88551	17053.8	8.05143	17644.1
7.89985	17059.8	8.05293	17674.8
7.90153	17078.8	8.06246	17709.5
7.91027	17108.9	8.07134	17747.4
7.91107	17148.1	8.07769	17786.1
7.92581	17194.2	8.08958	17822.9
7.92708	17245.1	8.09138	17855
7.93581	17300.2	8.10606	17879.8
7.9481	17359.1	8.10731	17896.3
7.94952	17420.1	8.11613	17903.7
7.95819	17481.2	8.12807	17902.6
7.97006	17541.8	8.12976	17894.2
7.9718	17601.5	8.13849	17879.5
7.98668	17660.4	8.15058	17859.9
7.98842	17717.6	8.1521	17836.2
8.00219	17771.6	8.16084	17809.4
8.00383	17820	8.17278	17782.3
8.01819	17861.6	8.17448	17758.6
8.01979	17894.1	8.18334	17741.6
8.03414	17917	8.19522	17732.6
8.03581	17932.1	8.19681	17732.6
8.0504	17942.5	8.20603	17740.6
8.05175	17951	8.20968	17754.8
8.06084	17957.7	8.2242	17772.9
8.0645	17962.3	8.22559	17791.9
8.0791	17965.7	8.24041	17807.8
8.08052	17970.5	8.2416	17819.1
8.08373	17980.8	8.24481	17824.8
8.09855	18000.2	8.25382	17826.6
8.09968	18029.1	8.2576	17827.9
8.10875	18066	8.27248	17831.9
8.11243	18107.9	8.27357	17840.6
8.12753	18152	8.28846	17854.4
8.1285	18195.6	8.2896	17872.8
8.13171	18237.3	8.3042	17895.3
8.14653	18275.7	8.30553	17922.3
8.14765	18308.3	8.31462	17954.5
8.1568	18333.4	8.32977	17991.5
8.16043	18349.7	8.33109	18032.7
8.1693	18357	8.34004	18076.4
8.17001	18357.1	8.34073	18119
8.1851	18353.9	8.35582	18157
8.18604	18350.4	8.35667	18186.3
8.20059	18349.6	8.37182	18204.1
8.20201	18352.9	8.37269	18209.3
8.21109	18360.9	8.38169	18201.6
8.22675	18375	8.39683	18183.2
8.22761	18397	8.39825	18158
8.23675	18427.2	8.40719	18131.2
8.25198	18464.1	8.40787	18107.8
8.25314	18505.2	8.42235	18089.5
8.26802	18546.7	8.4238	18076.4
8.26912	18587.2	8.43882	18067.4
8.27827	18626.4	8.44155	18060.8
8.28187	18665.6	8.44303	18055.8
8.29708	18707.3	8.45755	18051.3
8.29785	18753.6	8.45898	18048.1
8.30701	18805	8.4682	18048
8.3107	18861.4	8.47179	18052.8
8.31977	18922.4	8.48074	18063.6
8.33506	18985.5	8.4846	18078.8
8.33628	19047.1	8.49912	18095.6
8.34543	19104.1	8.50055	18111.5
8.34908	19153.4	8.5153	18125.3
8.36381	19192.6	8.51645	18136.6
8.36503	19219.4	8.53112	18146.5
8.3805	19232.6	8.53253	18156.5
8.38421	19232.7	8.54718	18167.5
8.3993	19221.2	8.54847	18180
8.40028	19200.4	8.55742	18195.3
8.40909	19172.2	8.56942	18213.3
8.42117	19137.6	8.57087	18234.5
8.42256	19098.8	8.57989	18257.3
8.43151	19059	8.59219	18278.7
8.44436	19023.9	8.59326	18296.3
8.44499	18998.6	8.60266	18309.4
8.45406	18986.8	8.61749	18318.6
8.4636	18991.2	8.61887	18324.1
8.47335	19012.2	8.62782	18324.8
8.48265	19046.4	8.64038	18319.5
8.48336	19088.9	8.64125	18308.1
8.49802	19134.6	8.65586	18292.3
8.49931	19180.5	8.65721	18273.8
8.5146	19225.1	8.66637	18254.6
8.51526	19269	8.68176	18237
8.53008	19313.2	8.68282	18223
8.53128	19359.3	8.69745	18215
8.54056	19407.7	8.69871	18215.3
8.55037	19457.4	8.70772	18225.8
8.55363	19507	8.70836	18247.7
8.56284	19557	8.72346	18279.8
8.57836	19607	8.7244	18321.1
8.57927	19657.5	8.73328	18370
8.58835	19708.1	8.74542	18415.7
8.59202	19755.9	8.74672	18458.5
8.60677	19800.8	8.76138	18500.1
8.60798	19843.1	8.76271	18541.4
8.62286	19883.1	8.77206	18582.6
8.62406	19920.8	8.78701	18624.1
8.63867	19956.4	8.78828	18665.9
8.64001	19990.1	8.79764	18707.7
8.64901	20021.7	8.8126	18749.6
8.66422	20051.5	8.81384	18791.1
8.66624	20079.1	8.82872	18832.3
8.67444	20104.6	8.82986	18872.8
8.68645	20127.8	8.83887	18912.8
8.68791	20148.6	8.85423	18951.9

## Sheet: zc and zs
Cylinder R=4 mm rounded tip		Cylinder R=5 mm rounded tip		Cylinder R=6 mm rounded tip		Cylinder R=5 mm conical tip
gamma/g	zc/R	gamma/g	zc/R	gamma/g	zc/R	gamma/g	zc/R
0.306116	1.25	0.452599	1.4	0.560785	0.833333	1.1567	1.56
2.48033	3.75	1.03364	2.3	1.55812	1.76667	2.24273	2.76
5.17706	5.25	1.66361	3.2	2.76045	2.73333	3.60807	4.4
9.07238	6.75	2.65749	3.8	4.00739	3.5	5.61517	4.8
9.58206	8.25	4.15291	4	6.1273	4.5	8.02446	6
				7.9088	5
gamma/g	zs/R	gamma/g	zs/R	gamma/g	zs/R	gamma/g	zs/R
0.306116	0.08	0.452599	0.07	0.560785	0.05	1.1567	0.1
2.48033	0.45	1.03364	0.29	1.55812	0.35	2.24273	0.5
5.17706	1.14	1.66361	0.74	2.76045	0.79	3.60807	1.3
9.07238	2.2	2.65749	1.15	4.00739	1.43	5.61517	1.74
9.58206	3.18	4.15291	1.37	6.1273	2.18	8.02446	2.4
				7.9088	2.58

## Sheet: Wet granular media
gamma=0 m/s^2	W=0%	gamma=0 m/s^2	W=10%	gamma=22 m/s^2	W=10%	gamma=39 m/s^2	W=10%	gamma=66 m/s^2	W=10%	gamma=80 m/s^2	W=10%
z/R	F/(pi*R^2)	z/R	F/(pi*R^2)	z/R	F/(pi*R^2)	z/R	F/(pi*R^2)	z/R	F/(pi*R^2)	z/R	F/(pi*R^2)
0	-2.08308	0	-87.701	0	5.36984	0	-28.1184	0	25.3905	0	-42.844
0.0030432	-2.3581	0.0046356	-64.7031	0.0018478	2.1949	0.0008742	-20.6221	0.0032884	18.0455	0.0017784	-31.3281
0.0094154	-2.18007	0.0055916	-39.9413	0.0065932	-0.63681	0.004087	-13.6376	0.0036386	11.3812	0.006588	-21.0645
0.012535	-1.54549	0.0088622	-13.5616	0.0074042	-3.11071	0.0045768	-7.17232	0.0082322	5.41302	0.0073578	-12.0263
0.0190764	-0.45967	0.012133	14.2777	0.0106804	-5.20444	0.0078186	-1.23861	0.009993	0.139185	0.0092232	-4.1652
0.0221022	1.07918	0.0130776	43.4201	0.011135	-6.9003	0.0082558	4.15635	0.010885	-4.44917	0.01408	2.56919
0.0286026	3.07393	0.0163306	73.7251	0.01454	-8.19198	0.0129196	9.01004	0.0156892	-8.36107	0.0148552	8.2246
0.0381468	5.52128	0.0167916	105.078	0.014884	-9.0812	0.0138526	13.3183	0.0163484	-11.6038	0.0196594	12.8496
0.0412956	8.4236	0.0200852	137.396	0.018225	-9.57133	0.0171058	17.0807	0.019642	-14.2048	0.0204934	16.4711
0.0476852	11.7876	0.020581	170.65	0.018592	-9.66941	0.0175956	20.3096	0.0200448	-16.2046	0.0238746	19.1044
0.050898	15.6219	0.022406	204.94	0.0220672	-9.39683	0.0209366	23.0259	0.0233674	-17.6242	0.0242942	20.7554
0.057328	19.9404	0.0273322	240.538	0.0223938	-8.80009	0.0212974	25.2448	0.023729	-18.4691	0.0277694	21.3709
0.0604706	24.7462	0.0316002	277.94	0.0257866	-7.96083	0.0231986	26.9759	0.0270936	-18.7151	0.0312324	20.7797
0.066989	30.0568	0.0357102	317.966	0.0261832	-6.96585	0.0280838	28.2289	0.027408	-18.2614	0.0319206	18.6012
0.070056	35.9528	0.0376114	361.584	0.0296348	-5.81417	0.0288536	28.958	0.0307312	-16.6996	0.0338448	14.1565
0.0765388	42.4351	0.0409576	407.141	0.0299614	-4.07669	0.0337508	28.9199	0.0311104	-13.3915	0.0389694	7.35338
0.0796698	49.064	0.041465	447.405	0.0334182	-1.17984	0.0344856	27.4061	0.0329934	-9.70696	0.039669	1.56418
0.0861534	56.1354	0.0448402	484.407	0.0337974	2.66181	0.039476	25.9111	0.0379372	-5.44324	0.0415634	-2.70753
0.0892836	64.1106	0.0452834	517.598	0.0388526	6.98324	0.0401878	24.4571	0.0385904	-0.440791	0.0466476	-5.53314
0.0956154	72.6175	0.048706	546.18	0.03954	11.8965	0.0436744	22.9275	0.0435228	4.44573	0.0473358	-7.27053
0.0988158	81.4293	0.0492134	569.261	0.0429512	17.7954	0.0440476	21.6835	0.0441994	8.48385	0.0524956	-8.47229
0.105264	90.8245	0.0540176	586.655	0.0433646	24.5456	0.049073	21.2297	0.0491548	11.0996	0.053189	-9.44788
0.108401	100.25	0.0549912	599.101	0.0468924	31.4485	0.0497726	21.6794	0.0498834	12.3997	0.0568154	-9.28229
0.114913	108.97	0.0591132	607.888	0.0491774	37.9112	0.0548156	22.7398	0.0535622	12.2676	0.0590194	-8.08218
0.117974	116.81	0.0608506	613.608	0.0526466	43.9898	0.0555732	23.8646	0.055504	10.5626	0.0625878	-6.73483
0.127647	123.665	0.0642898	616.658	0.0530486	49.9967	0.0605468	24.7257	0.0593926	8.06341	0.0629372	-5.21712
0.130719	129.909	0.0647392	617.9	0.0565466	56.1092	0.0613686	25.296	0.063118	5.7026	0.0665696	-2.85166
0.137185	135.755	0.069683	617.948	0.0569084	61.9937	0.0648842	25.4581	0.0650186	4.78964	0.0688316	0.952556
0.140333	141.115	0.070639	617.955	0.0588676	66.7745	0.0652694	25.215	0.0688378	5.25413	0.0724174	5.92604
0.15025	145.666	0.0741028	618.633	0.0640098	69.9925	0.0688026	24.8391	0.0708138	6.29846	0.0727494	11.6304
0.153119	149.308	0.0775886	620.483	0.0647094	71.7802	0.074289	25.0128	0.0727792	7.73121	0.0764054	17.4125
0.156332	151.771	0.0785156	623.879	0.0666854	72.1342	0.075029	25.8991	0.0766732	9.57078	0.0792152	22.9148
0.15955	153.094	0.0820022	628.805	0.0718338	71.0831	0.0802002	27.5782	0.0785622	11.3081	0.0807374	27.683
0.16949	154.082	0.082486	636.315	0.0726036	68.9299	0.0809524	30.6588	0.082364	12.213	0.0863166	31.1158
0.172288	155.028	0.0860366	647.953	0.0778212	65.9862	0.0845382	34.9384	0.0843636	12.087	0.0867424	33.3066
0.179366	156.102	0.0865036	663.846	0.0785094	62.9457	0.0868584	39.6729	0.088398	11.833	0.0904328	34.7556
0.185313	158.061	0.0899956	682.592	0.0821182	60.0905	0.0921348	44.2959	0.090194	12.6066	0.0927352	35.8084
0.188258	161.443	0.0904618	703.169	0.0824974	56.9958	0.0928406	48.8415	0.0940706	14.2981	0.096444	37.1805
0.194823	166.455	0.092421	725.54	0.0861006	53.5126	0.0964668	53.0227	0.0960824	16.259	0.098793	38.6642
0.197831	173.287	0.097557	748.919	0.0917204	50.3095	0.0987754	56.7408	0.099691	17.9529	0.102525	39.1735
0.201044	182.045	0.0984726	771.858	0.0924666	48.0375	0.102454	60.3105	0.101971	19.1495	0.104857	38.6428
0.207678	192.429	0.100478	793.099	0.0978194	47.1719	0.102798	63.8956	0.105638	20.6445	0.1086	37.7576
0.210681	203.859	0.105603	812.794	0.0985244	48.3941	0.1065	67.5547	0.107918	23.3506	0.110931	36.6902
0.220487	215.978	0.106519	832.614	0.102477	51.9559	0.108856	71.6451	0.111573	27.6547	0.114645	36.0298
0.223495	228.777	0.111766	853.949	0.104542	57.6725	0.112617	76.3094	0.113882	33.4915	0.115042	36.7557
0.229961	242.301	0.112623	877.269	0.110512	64.7975	0.114937	81.0945	0.117578	40.9012	0.117042	39.4486
0.233028	255.662	0.116418	902.013	0.112628	72.4177	0.11868	85.6758	0.119887	48.8567	0.120767	43.6969
0.245039	267.772	0.11917	927.061	0.11868	80.0533	0.121018	90.6519	0.125105	56.109	0.121164	48.9641
0.24582	278.353	0.122482	950.559	0.120831	87.1347	0.12307	96.5201	0.125898	62.8551	0.123222	55.0375
0.255655	287.546	0.124889	970.276	0.122831	93.1328	0.128504	103.241	0.129623	69.2262	0.125291	62.7349
0.258599	295.088	0.128533	984.985	0.127011	98.3987	0.129174	110.887	0.131927	74.725	0.129063	73.0175
0.26514	300.633	0.128965	994.946	0.12897	103.819	0.134596	119.439	0.13567	78.8246	0.13146	85.1238
0.274819	304.347	0.132661	1001.1	0.133075	109.767	0.135296	127.981	0.138025	81.7281	0.135308	97.7443
0.277752	306.624	0.133092	1004.08	0.13519	116.122	0.140887	135.966	0.143581	83.1917	0.137646	110.135
0.284328	308.164	0.136818	1005.28	0.141389	122.479	0.141488	143.15	0.144158	82.347	0.141529	122.382
0.287325	309.92	0.13725	1005.14	0.143458	128.027	0.146997	148.673	0.14793	79.5594	0.143925	134.208
0.294047	312.469	0.140916	1003.5	0.149784	131.871	0.147732	151.54	0.150256	75.4915	0.149493	144.933
0.296986	315.591	0.141354	999.643	0.15183	133.772	0.151562	151.136	0.152268	71.0229	0.150233	154.323
0.303847	319.461	0.143459	993.494	0.155958	133.869	0.155637	147.11	0.156133	67.495	0.15583	162.048
0.306518	324.303	0.148799	985.88	0.158127	132.409	0.156058	139.303	0.15846	65.4536	0.156519	168.784
0.313187	330.219	0.149691	978.513	0.164727	130.668	0.159847	128.619	0.16229	65.0572	0.160378	174.664
0.322959	337.452	0.155323	974.418	0.166528	129.891	0.162295	116.874	0.164681	66.8174	0.162838	179.014
0.325676	345.753	0.156017	975.756	0.170726	130.396	0.166208	105.213	0.168517	71.1626	0.164949	181.351
0.332323	354.488	0.159807	982.513	0.172965	132.412	0.168581	94.4714	0.170977	77.5306	0.168902	181.582
0.335325	363.484	0.160611	994.384	0.176865	135.594	0.172516	85.8471	0.17296	85.4978	0.171391	179.961
0.3453	372.48	0.163947	1011.56	0.179273	138.805	0.174941	80.1347	0.178615	94.4118	0.175291	177.203
0.348099	381.318	0.164401	1033.04	0.185033	141.357	0.18065	76.9271	0.179198	103.371	0.177728	173.214
0.358932	390.076	0.169811	1056.11	0.18571	143.432	0.18129	75.9266	0.183099	111.835	0.181921	168.349
0.360902	398.606	0.170709	1076.99	0.191493	145.65	0.185191	77.1337	0.185471	120.386	0.184124	163.901
0.36745	406.999	0.17447	1092.2	0.192193	148.655	0.18771	80.6275	0.189413	129.105	0.18852	160.908
0.370447	415.784	0.174953	1100.35	0.197948	153.151	0.191669	87.1831	0.191821	137.22	0.19498	159.366
0.377734	425.674	0.180475	1101.62	0.198641	159.645	0.194181	97.1416	0.195732	144.618	0.197062	159.893
0.380037	437.018	0.181338	1097.5	0.202647	168.469	0.196251	109.875	0.198129	151.123	0.201551	162.758
0.386736	449.42	0.186864	1089.93	0.205101	178.929	0.200285	124.689	0.202094	155.997	0.20358	167.315
0.38968	462.426	0.187791	1081.79	0.209135	189.817	0.202688	141.162	0.204524	158.778	0.210145	172.46
0.396752	475.948	0.193342	1075.2	0.211655	200.447	0.204851	158.316	0.208431	159.884	0.212273	177.258
0.405952	490.165	0.194228	1071.55	0.213811	209.746	0.210763	174.793	0.210915	159.925	0.216371	181.672
0.408751	504.869	0.199849	1072.13	0.219729	217.032	0.211375	189.745	0.21499	159.428	0.218896	187.133
0.41552	519.235	0.200706	1077.91	0.220376	222.628	0.215345	202.427	0.217351	159.17	0.222971	194.204
0.418382	532.504	0.202892	1089.26	0.224352	226.743	0.217899	212.605	0.221462	159.635	0.22549	202.176
0.428585	544.452	0.206816	1106.92	0.228556	229.04	0.224044	220.599	0.223852	161.078	0.227694	210.245
0.431186	555.026	0.207241	1131.37	0.229151	229.235	0.226591	227.758	0.227869	163.38	0.231862	218.032
0.437862	564.189	0.21285	1162.44	0.231378	227.214	0.230743	234.764	0.230312	166.228	0.234322	225.277
0.440729	571.689	0.213736	1198.69	0.237383	222.857	0.233179	241.408	0.236247	169.393	0.236538	231.091
0.447347	576.449	0.215934	1238.28	0.237972	216.274	0.237261	247.391	0.236853	172.662	0.238736	235.237
0.450349	577.761	0.22047	1278.97	0.242053	208.318	0.239815	252.279	0.24094	176.015	0.244864	237.718
0.460448	576.248	0.222493	1317.68	0.244688	199.795	0.245913	255.901	0.245272	179.567	0.245429	238.56
0.463094	572.896	0.228207	1351.95	0.248822	191.411	0.246449	258.759	0.247756	183.381	0.249656	238.733
0.469893	568.679	0.229099	1380.61	0.251353	184.485	0.252483	261.454	0.251878	187.431	0.252187	238.704
0.472743	565.028	0.2349	1402.82	0.253603	179.887	0.253107	264.398	0.254326	191.48	0.254425	238.826
0.479582	562.867	0.235716	1417.76	0.259742	177.739	0.257235	267.911	0.258501	195.141	0.258658	239.435
0.482317	562.597	0.239716	1424.95	0.260302	177.806	0.259818	272.297	0.260909	198.363	0.261159	240.424
0.485523	564.945	0.240101	1425.71	0.264453	179.894	0.263975	277.343	0.265118	201.29	0.263374	241.484
0.488718	569.925	0.245948	1422.03	0.26482	183.418	0.266523	282.527	0.26759	203.622	0.269695	242.735
0.49902	577.369	0.246806	1416.19	0.269059	188.006	0.270756	287.38	0.269776	205.296	0.270184	243.994
0.501463	587.171	0.250927	1409.89	0.271595	193.455	0.273292	291.832	0.276044	206.672	0.274452	245.005
0.508523	598.779	0.253545	1403.62	0.275909	199.512	0.277589	296.129	0.276476	208.188	0.277041	245.916
0.511095	611.716	0.259381	1397.57	0.282206	205.282	0.280078	300.737	0.282696	209.736	0.281326	247.224
0.517817	625.673	0.260297	1392.38	0.28297	210.198	0.284381	305.769	0.283163	211.112	0.283856	249.307
0.520679	639.774	0.262506	1389.09	0.289226	214.387	0.286882	310.469	0.287495	212.197	0.288194	253.193
0.527629	652.923	0.26843	1389.56	0.289809	217.672	0.293179	314.438	0.28989	213.018	0.29073	259.837
0.530305	664.764	0.269292	1394.81	0.292117	219.727	0.293709	317.645	0.294211	214.267	0.295091	268.935
0.54052	675.241	0.273531	1406.03	0.298501	220.816	0.300018	319.572	0.296677	215.882	0.297656	278.899
0.542986	683.91	0.27612	1424.31	0.299038	221.416	0.300618	319.607	0.300962	217.157	0.302046	288.763
0.549744	690.559	0.278288	1450.53	0.30334	221.625	0.304926	317.34	0.303498	217.685	0.304571	298.991
0.55253	694.923	0.284311	1485.1	0.305941	222.234	0.30748	312.767	0.307824	218.289	0.308984	309.918
0.559672	696.711	0.285162	1526.81	0.308255	224.453	0.311858	306.277	0.310302	219.588	0.311562	320.657
0.562173	696.446	0.291191	1573.29	0.312955	228.53	0.314378	299.106	0.314628	221.33	0.315975	330.801
0.569006	694.91	0.292048	1621.54	0.315205	234.367	0.318796	292.09	0.317188	223.695	0.318563	340.32
0.571811	693.194	0.296199	1667.89	0.319554	241.892	0.321368	285.546	0.321537	226.611	0.322907	349.404
0.579221	693.072	0.29659	1708.97	0.322143	250.509	0.32788	279.36	0.324027	229.525	0.32556	358.06
0.581361	695.656	0.301324	1743.74	0.326597	258.949	0.328311	273.374	0.330521	231.903	0.330032	365.598
0.5881	701.29	0.303522	1772.56	0.329192	266.127	0.332748	267.668	0.333232	233.795	0.332585	371.165
0.590957	710.192	0.307743	1795.35	0.333646	271.779	0.335384	262.551	0.335547	235.216	0.334935	373.587
0.597813	722.145	0.310442	1811.94	0.336269	275.667	0.33982	258.188	0.337891	236.513	0.339424	372.863
0.600536	736.027	0.316605	1823.41	0.340677	277.998	0.342374	254.452	0.344286	237.662	0.342007	369.692
0.610931	750.682	0.317427	1831.93	0.343312	279.431	0.348962	251.2	0.344858	238.539	0.348624	364.725
0.613322	765.067	0.3217	1839.27	0.349708	279.801	0.349393	248.899	0.349347	239.177	0.349137	359.694
0.620068	777.952	0.324388	1846.6	0.350437	278.651	0.35597	247.831	0.353918	239.787	0.353714	355.985
0.622936	788.916	0.330691	1854.75	0.35488	276.394	0.356512	248.044	0.35653	240.419	0.35625	354.22
0.633214	798.019	0.331448	1865.03	0.357526	273.872	0.363112	249.85	0.361037	241.426	0.361299	355.106
0.635675	805.088	0.337669	1878.71	0.362015	271.066	0.363683	253.837	0.363585	243.216	0.363445	358.832
0.642654	810.367	0.338457	1897.47	0.364657	268.139	0.370277	260.14	0.368079	245.984	0.368056	364.709
0.645306	814.132	0.3428	1922.21	0.371426	265.417	0.370785	268.219	0.370593	249.858	0.370615	371.817
0.648449	816.364	0.34603	1952.4	0.371886	263.087	0.377478	277.191	0.375076	255.064	0.375192	379.844
0.660261	817.543	0.349866	1985.9	0.376533	261.613	0.378002	286.564	0.377699	261.782	0.37788	388.6
0.661316	818.174	0.350262	2019.72	0.379069	261.87	0.382439	295.563	0.380102	269.492	0.382492	397.717
0.664966	818.706	0.35639	2051.35	0.38371	264.421	0.385168	303.403	0.386836	278.071	0.385092	407.172
0.674795	820.168	0.357364	2079.14	0.386339	269.389	0.391972	310.151	0.389587	287.957	0.389756	416.265
0.677273	824.122	0.363625	2101.5	0.390986	276.668	0.392432	315.429	0.396321	299.637	0.392345	423.099
0.680456	831.38	0.364558	2118.68	0.39361	285.619	0.39916	318.441	0.396729	312.254	0.396968	426.394
0.690742	842.288	0.370779	2132.61	0.39825	295.135	0.399685	319.459	0.40351	324.639	0.399662	426.151
0.693243	856.44	0.371753	2145.99	0.400839	304.485	0.406454	319.557	0.403977	336.096	0.404321	422.727
0.696461	872.32	0.378107	2160.75	0.40541	313.436	0.406921	319.695	0.408489	346.321	0.407031	416.189
0.703229	888.297	0.378947	2177.29	0.408179	322.265	0.413963	320.546	0.411165	354.213	0.409433	407.29
0.709771	903.114	0.383302	2194.13	0.414983	331.433	0.416674	322.206	0.415881	358.7	0.414156	397.264
0.719653	915.406	0.383769	2209.33	0.415497	341.377	0.423694	323.852	0.418395	360.19	0.41685	387.54
0.721997	924.01	0.390176	2221.9	0.42223	352.369	0.426533	325.185	0.423106	359.202	0.42156	379.611
0.728953	928.971	0.391016	2232.58	0.422919	363.993	0.431075	326.916	0.425694	356.163	0.424195	373.858
0.731594	930.634	0.395406	2243.07	0.429868	375.495	0.433914	329.376	0.430446	351.405	0.42897	370.088
0.738456	929.798	0.395861	2254.71	0.432765	386.302	0.440806	332.95	0.43757	345.095	0.431687	368.373
0.741179	927.538	0.400805	2267.92	0.437546	396.175	0.441289	338.369	0.440351	337.838	0.436439	368.104
0.748076	924.919	0.407148	2282.72	0.440182	404.487	0.448309	345.672	0.445079	331.054	0.439086	369.04
0.750816	922.909	0.40804	2299.55	0.447201	410.71	0.448735	354.236	0.447756	325.457	0.443791	370.936
0.75755	922.996	0.412489	2319.26	0.447639	414.844	0.455836	363.252	0.452525	321.58	0.446624	373.351
0.760355	926.379	0.412903	2341.16	0.450192	417.315	0.458768	371.669	0.455107	319.473	0.451405	376.416
0.767228	933.59	0.419514	2364.12	0.455008	418.828	0.463619	378.437	0.46046	318.887	0.454081	379.996
0.769898	944.812	0.420301	2386.52	0.462814	420.419	0.466243	383.744	0.462611	320.08	0.458978	383.519
0.773169	959.52	0.422744	2406.7	0.465281	422.696	0.471082	388.033	0.469869	324.082	0.461666	387.092
0.780585	976.741	0.429361	2424.07	0.47009	425.447	0.473769	391.646	0.472499	330.456	0.466476	390.99
0.782736	995.743	0.430148	2439.34	0.472778	428.594	0.478591	395.13	0.477216	337.624	0.469182	395.262
0.790385	1015.52	0.434666	2454.48	0.477629	431.911	0.481349	398.954	0.479932	344.579	0.476359	400.131
0.792391	1034.87	0.43753	2472.27	0.480387	434.904	0.483891	403.117	0.484918	350.581	0.479343	405.462
0.79919	1053.11	0.440031	2494.37	0.485243	437.389	0.488829	407.749	0.487495	354.093	0.486765	410.88
0.801941	1069.46	0.442584	2519.56	0.487995	439.556	0.491482	412.213	0.495493	353.381	0.4895	416.427
0.812424	1083.36	0.445039	2545.57	0.492939	441.456	0.496321	415.679	0.497534	348.753	0.494531	422.193
0.81468	1094.85	0.449651	2569.37	0.495668	443.264	0.499143	417.766	0.502361	341.482	0.497213	427.445
0.822288	1104.29	0.452542	2587.54	0.500594	444.72	0.506454	417.901	0.505102	332.907	0.502123	431.082
0.824294	1112.03	0.457108	2597.31	0.503294	445.055	0.509357	416.312	0.510558	324.601	0.504921	432.996
0.831226	1119.09	0.460052	2597.92	0.508267	443.874	0.516744	414.518	0.512727	317.653	0.509876	433.124
0.833868	1125.88	0.46464	2590.9	0.511001	441.581	0.519607	413.768	0.518272	312.633	0.512628	430.851
0.840841	1132.5	0.467538	2579.01	0.516062	438.355	0.527052	414.321	0.520359	309.976	0.520476	426.306
0.850845	1139.77	0.47219	2566.02	0.518715	434.647	0.529909	416.591	0.525362	309.271	0.522959	420.619
0.853119	1148.28	0.475123	2554.25	0.523746	431.204	0.537447	420.546	0.528032	310.301	0.527886	415.202
0.859917	1158.24	0.479787	2545.28	0.52651	428.346	0.540334	425.293	0.533017	313.505	0.530725	411.916
0.862587	1169.3	0.482702	2541.11	0.531541	426.728	0.545399	430.553	0.53571	318.795	0.535862	411.616
0.869502	1180.96	0.487611	2543.78	0.534334	426.999	0.548117	436.17	0.540777	325.311	0.538584	413.809
0.87223	1192.74	0.49038	2553.56	0.539237	429.234	0.553183	441.113	0.543412	332.66	0.543529	418.488
0.879092	1203.78	0.495126	2570.48	0.542193	433.746	0.555994	445.187	0.548373	340.632	0.546397	425.303
0.881815	1213.49	0.498024	2594.5	0.547207	440.897	0.561136	449.638	0.551183	348.655	0.551498	432.946
0.89224	1222.12	0.502764	2624.31	0.54993	450.259	0.56384	455.12	0.556186	355.795	0.554321	440.685
0.89512	1229.98	0.505667	2658.67	0.557667	461.525	0.568825	461.039	0.558962	361.745	0.556915	448.349
0.901585	1237.39	0.510407	2696.87	0.560477	474.142	0.571752	466.672	0.564045	366.553	0.562074	455.336
0.90843	1244.5	0.517882	2737.39	0.568038	487.211	0.576889	471.658	0.566768	370.977	0.564832	461.219
0.918196	1251.57	0.519094	2778.24	0.57103	499.617	0.579652	475.721	0.571887	375.596	0.572417	466.213
0.920167	1259.63	0.523391	2816.95	0.57623	510.67	0.584772	479.175	0.574574	381.011	0.57542	470.059
0.92728	1269.73	0.526324	2850.9	0.578947	519.863	0.587599	482.424	0.579857	387.955	0.58065	473.042
0.930422	1282.3	0.528941	2877.74	0.586695	526.644	0.590257	486	0.582475	396.33	0.583378	475.448
0.940356	1297.34	0.533763	2896.18	0.589599	530.622	0.592928	490.669	0.585052	405.906	0.591121	477.142
0.942554	1314.11	0.536707	2908.22	0.597551	532.031	0.600367	497.089	0.5928	416.508	0.594094	478.603
0.953142	1331.66	0.541535	2917.53	0.600285	531.594	0.60088	504.926	0.595622	427.04	0.599347	480.03
0.955369	1349.22	0.544549	2927.24	0.609217	530.064	0.606139	513.252	0.600904	435.813	0.602105	481.763
0.958436	1365.65	0.549493	2938.29	0.611077	528.396	0.608885	520.929	0.603568	442.467	0.604816	485.461
0.965782	1380.5	0.552402	2951.85	0.616797	527.06	0.614103	526.896	0.611357	447.832	0.612669	492.288
0.971921	1394.02	0.557306	2968.4	0.625962	525.907	0.616965	530.852	0.614197	452.603	0.615555	501.986
0.98248	1406.67	0.560279	2986.84	0.627273	525.215	0.622242	532.672	0.622015	457.696	0.620884	513.786
0.984071	1418.71	0.565176	3005.98	0.63301	525.447	0.624994	532.172	0.624878	463.539	0.623711	526.842
0.987273	1429.94	0.568167	3025.31	0.635395	527.133	0.630376	529.915	0.630137	468.855	0.629052	539.603
0.997924	1439.33	0.573094	3044.45	0.641325	531.28	0.63315	526.514	0.632929	472.239	0.631909	550.601
1.00002	1446.53	0.576149	3061.67	0.643569	538.406	0.641109	522.911	0.638194	473.195	0.639815	559.768
1.01057	1451.98	0.581232	3074.38	0.649411	548.274	0.645458	520.468	0.640963	471.718	0.642794	567.497
1.01288	1455.81	0.584072	3080.67	0.651726	560.108	0.646741	519.71	0.648875	467.99	0.651196	574.373
1.02358	1458.16	0.589086	3081.26	0.661048	572.43	0.654758	520.485	0.651772	462.84	0.653725	581.334
1.02565	1459.09	0.592094	3078.21	0.662686	584.082	0.657638	522.402	0.657259	456.964	0.659865	588.51
1.03259	1458.78	0.599417	3073.81	0.665497	594.384	0.663077	524.492	0.659918	451.448	0.66201	595.439
1.03519	1457.96	0.600117	3069.42	0.671303	602.755	0.665899	525.453	0.665252	447.633	0.667951	601.731
1.03847	1456.88	0.605598	3066.28	0.679326	609.229	0.675152	525.243	0.668039	445.02	0.670284	606.376
1.04592	1455.8	0.608157	3064.82	0.682043	614.02	0.676907	524.696	0.673467	441.692	0.676376	608.278
1.0517	1455.44	0.615526	3064.62	0.687424	617.274	0.682742	523.921	0.676213	436.773	0.678609	607.372
1.06168	1455.98	0.616209	3066.8	0.690403	619.162	0.688456	523.368	0.681722	431.008	0.685081	604.251
1.06401	1456.41	0.621252	3072.67	0.695737	619.343	0.690695	523.84	0.684538	425.76	0.6869	599.591
1.07089	1456	0.624313	3082.51	0.698717	617.758	0.696764	525.289	0.689932	422.529	0.692975	594.134
1.07364	1454.99	0.63174	3096.29	0.707025	614.925	0.699078	527.421	0.692677	421.168	0.695242	589.015
1.08057	1454.65	0.632457	3113.95	0.709958	611.506	0.701813	530.324	0.698193	421.651	0.701527	584.296
1.08312	1456.74	0.635116	3133.49	0.718201	608.257	0.704681	534.406	0.706402	424.224	0.703673	579.782
1.09379	1462.66	0.642619	3152.84	0.72121	605.978	0.714634	540.006	0.709258	428.934	0.709673	575.436
1.09594	1472.95	0.64333	3171.61	0.72662	604.941	0.71587	547.146	0.714658	435.458	0.712086	571.302
1.10286	1487.23	0.650927	3191.17	0.729635	605.454	0.721735	555.495	0.717625	443.474	0.718459	568.237
1.10559	1504.5	0.651551	3211.85	0.737955	607.909	0.724236	564.224	0.723058	451.517	0.720551	566.731
1.11254	1523.47	0.656722	3233.46	0.740922	612.298	0.730445	572.785	0.725974	458.418	0.726591	566.924
1.11514	1543.05	0.659836	3255.78	0.74656	618.676	0.732649	581.259	0.731635	464.388	0.729046	569.542
1.11835	1562.67	0.664908	3278.57	0.755089	626.97	0.741272	589.971	0.734381	469.414	0.734608	574.207
1.12898	1581.05	0.667975	3299.81	0.758086	636.771	0.743954	599.207	0.742741	474.3	0.737471	579.22
1.13116	1596.78	0.673269	3317.11	0.763695	648.205	0.752379	608.096	0.745569	480.087	0.743243	583.769
1.14178	1609.14	0.681326	3329.49	0.766634	660.758	0.755358	615.797	0.754063	486.478	0.74603	587.37
1.14387	1617.81	0.681792	3336.8	0.772288	673.604	0.761019	622.477	0.756833	492.84	0.754565	589.765
1.15092	1623.08	0.689506	3339.26	0.775291	686.376	0.763893	627.495	0.765311	499.175	0.757439	591.383
1.15352	1626.11	0.69017	3337.73	0.783803	698.305	0.772312	630.342	0.768231	505.489	0.766027	593.265
1.16074	1628.1	0.692975	3333.83	0.786765	708.316	0.775367	631.489	0.773933	511.74	0.768971	596.136
1.16307	1630	0.700624	3330.61	0.79256	716.104	0.781069	631.72	0.776726	517.647	0.774685	600.904
1.17056	1632.14	0.701359	3331.69	0.795528	721.85	0.783943	631.92	0.782562	523.172	0.77756	608.77
1.17269	1634.67	0.706717	3339.18	0.80464	726.158	0.792561	632.421	0.785233	527.71	0.783291	619.35
1.1841	1638.11	0.709708	3354.21	0.807043	729.452	0.795452	632.956	0.791033	531.594	0.786253	631.478
1.18551	1643.08	0.714996	3375.73	0.815479	731.175	0.798356	633.163	0.793838	534.774	0.792065	643.779
1.19251	1650.23	0.718103	3402.1	0.818744	731.264	0.804169	632.853	0.802472	536.169	0.794904	654.618
1.19501	1660.69	0.7237	3432.53	0.824603	730.409	0.807066	631.954	0.805358	535.389	0.800723	662.69
1.20565	1675.15	0.726592	3467.35	0.827483	729.105	0.812798	630.891	0.811101	533.077	0.803574	667.682
1.20778	1693.31	0.732562	3507.37	0.836264	727.836	0.815777	630.205	0.819736	529.782	0.809433	670.343
1.21862	1713.16	0.739576	3551.63	0.839284	727.178	0.821747	629.758	0.822645	525.968	0.81229	671.474
1.22059	1732.69	0.740759	3598.8	0.842175	727.422	0.824487	629.576	0.831384	522.013	0.818156	670.874
1.22756	1750.84	0.746584	3646.62	0.848157	728.904	0.83329	630.29	0.834235	517.659	0.821169	668.32
1.23014	1767.04	0.749248	3690.69	0.856705	731.976	0.83624	632.41	0.843191	513.271	0.827006	663.435
1.23735	1781.03	0.754653	3726.47	0.859911	736.406	0.842135	636.798	0.845895	509.366	0.829956	656.186
1.24408	1792.94	0.757819	3752.78	0.869234	740.878	0.845032	644.166	0.851825	506.731	0.835809	647.438
1.24622	1803.5	0.763182	3770.58	0.871845	743.985	0.853842	653.953	0.861025	505.814	0.838765	638.278
1.25316	1813.59	0.766354	3782.19	0.87781	745.397	0.856868	665.278	0.86355	507.113	0.844817	629.993
1.25577	1824.24	0.771817	3789.99	0.880772	745.32	0.86275	677.113	0.869397	510.086	0.847656	623.769
1.26262	1836.16	0.774995	3796.3	0.886777	744.059	0.865724	687.958	0.872353	514.011	0.853516	620.483
1.27298	1849.98	0.777886	3802.72	0.889721	742.224	0.874656	697.111	0.878282	518.644	0.856501	620.669
1.27492	1865.65	0.783379	3809.63	0.898524	740.273	0.877583	704.869	0.881256	523.736	0.862395	623.782
1.27814	1881.99	0.786526	3816.25	0.901784	739.054	0.883495	711.575	0.884148	529.737	0.865433	628.614
1.28887	1898.18	0.792024	3822.24	0.904803	739.697	0.886497	717.632	0.890159	536.814	0.871374	634.095
1.29095	1913.87	0.795167	3827.27	0.907765	741.955	0.892817	723.985	0.893079	544.807	0.874371	639.297
1.29939	1929.03	0.800805	3831.48	0.913893	745.023	0.895569	731.159	0.902169	553.263	0.880445	643.595
1.30056	1943.65	0.803848	3834.21	0.916866	748.482	0.898455	738.987	0.904968	562.095	0.883378	646.852
1.31133	1957.18	0.809515	3834.57	0.922889	751.859	0.904547	747.674	0.911112	571.28	0.889331	649.759
1.31329	1969	0.812617	3832	0.925991	755.35	0.907503	757.547	0.913969	580.244	0.892357	652.979
1.32035	1977.93	0.818301	3827.03	0.932031	759.674	0.913608	768.242	0.92001	588.74	0.901154	657.076
1.32286	1982.73	0.821356	3820.58	0.935092	765.164	0.916569	779.247	0.922954	596.922	0.90439	662.938
1.33379	1983.15	0.829524	3812.83	0.944006	771.426	0.922516	789.976	0.929122	604.859	0.907416	670.294
1.33573	1979.97	0.830172	3804.03	0.947277	777.459	0.925671	800.212	0.93195	612.883	0.913538	678.375
1.34274	1974.25	0.833121	3794.78	0.953288	782.521	0.934544	810.173	0.938065	621.001	0.916453	686.62
1.34527	1968.09	0.838824	3787.11	0.956436	786.954	0.93778	820.103	0.940963	628.515	0.922598	694.79
1.35605	1963.33	0.841978	3784.04	0.962534	791.286	0.943954	830.123	0.947114	635.154	0.925589	703.088
1.35807	1960.78	0.844864	3789.32	0.965689	795.869	0.946886	839.902	0.950082	641.204	0.931682	711.542
1.37164	1960.98	0.850536	3805.49	0.972021	800.836	0.949953	848.719	0.953072	646.303	0.934678	720.006
1.37407	1963.51	0.859253	3832.77	0.981174	806.107	0.956081	856.277	0.962401	649.441	0.943942	728.07
1.38111	1967.43	0.862617	3869.03	0.984148	811.735	0.959077	862.588	0.96527	650.493	0.946939	735.408
1.39118	1972.52	0.8711	3909.69	0.994117	817.831	0.96843	867.315	0.971513	649.68	0.95632	742.355
1.39318	1978.55	0.874487	3949.99	0.996577	824.566	0.971379	870.106	0.974452	647.609	0.959212	748.915
1.40027	1985.76	0.882801	3987.74	1.00601	831.635	0.980714	871.435	0.98065	644.753	0.968552	755.272
1.40273	1994.88	0.883466	4022.97	1.009	838.469	0.983687	872.376	0.983594	641.528	0.971519	761.349
1.40985	2006.07	0.889232	4055.55	1.01532	845.573	0.993143	873.447	0.989879	638.336	0.978003	766.217
1.41235	2019.01	0.892445	4085.71	1.01832	853.396	0.996053	875.003	0.992829	635.909	0.98718	769.06
1.41948	2033.19	0.901096	4112.64	1.0279	861.122	1.00554	877.251	0.999645	634.697	0.990159	770.619
1.42192	2047.77	0.90516	4135.17	1.03093	867.781	1.00853	879.726	1.00205	634.754	0.996455	772.158
1.42516	2061.96	0.910244	4153.74	1.03732	873.406	1.01484	882.015	1.00923	636.645	0.999376	775.062
1.43617	2074.71	0.91355	4170.89	1.04035	878.272	1.01783	883.971	1.01132	640.815	1.00576	779.576
1.43796	2085.38	0.92212	4187.96	1.04998	882.661	1.02417	885.494	1.01815	646.985	1.00876	785.199
1.44875	2094.68	0.925584	4204.95	1.05296	886.394	1.0336	886.275	1.02059	654.645	1.0151	791.078
1.45071	2104.09	0.931541	4221.74	1.06268	888.585	1.03661	886.582	1.02696	663.621	1.0181	796.622
1.4616	2115.74	0.940311	4239.02	1.06567	889.199	1.04283	886.82	1.02994	673.21	1.02124	802.001
1.4635	2131.6	0.943844	4257.49	1.07544	888.984	1.04606	887.198	1.03301	682.553	1.02769	807.842
1.47055	2151.99	0.949779	4278.49	1.07834	888.75	1.05563	887.656	1.03942	690.772	1.03189	814.122
1.48082	2176.16	0.953038	4302.95	1.08483	889.901	1.05868	887.667	1.04897	697.403	1.03697	819.67
1.48269	2202.79	0.959055	4330.7	1.08791	893.202	1.0683	886.685	1.05178	702.451	1.04015	823.652
1.48589	2231.07	0.962255	4360.3	1.09443	898.321	1.07127	884.598	1.0582	705.777	1.04988	826.368
1.49383	2260.13	0.968231	4389.59	1.09756	904.646	1.07452	881.848	1.06124	707.349	1.05278	827.669
1.49955	2289	0.971519	4416.97	1.10077	911.664	1.08095	879.251	1.06775	707.463	1.06297	827.519
1.50958	2316.55	0.977443	4441.1	1.1071	919.066	1.08402	877.258	1.07064	706.473	1.06549	826.687
1.5115	2341.6	0.980737	4461.15	1.11705	926.708	1.08721	876.351	1.07695	704.751	1.072	825.849
1.52253	2362.83	0.989541	4477.64	1.11993	934.014	1.09374	876.635	1.08012	703.088	1.07501	826.075
1.52502	2379.95	0.993103	4492.75	1.12642	940.727	1.09675	878.118	1.08668	701.913	1.08163	828.054
1.52747	2392.75	0.999137	4507.64	1.1295	946.5	1.10332	881.807	1.0896	700.716	1.08457	831.58
1.53449	2400.86	1.00247	4523	1.13935	950.949	1.10632	888.274	1.09279	699.647	1.09116	836.582
1.54483	2404.51	1.00838	4538.33	1.14229	954.288	1.11304	897.173	1.09932	699.732	1.09423	842.849
1.54664	2404.71	1.01179	4552.91	1.14882	956.921	1.11598	907.785	1.10231	701.552	1.10085	849.141
1.55757	2402.69	1.01779	4567.16	1.15183	959.315	1.12246	919.039	1.10891	705.202	1.10378	854.512
1.55944	2399.88	1.02115	4581.6	1.15842	962.072	1.12553	929.906	1.11184	710.776	1.1104	859.337
1.56659	2397.43	1.0243	4594.73	1.16149	965.483	1.13521	939.901	1.11858	718.496	1.11339	863.407
1.57688	2395.9	1.03038	4604.75	1.16799	969.926	1.13833	948.231	1.12147	727.764	1.1232	865.998
1.5786	2396.04	1.03366	4610.55	1.17778	975.64	1.14497	954.642	1.12459	737.63	1.12614	867.772
1.58583	2398.32	1.03977	4611.41	1.18064	982.783	1.1479	959.495	1.13128	747.48	1.13286	870.513
1.58813	2402.69	1.04314	4608.43	1.18766	991.89	1.15776	962.71	1.13428	757.004	1.13654	874.879
1.59542	2408.6	1.04934	4603.64	1.19701	1003.67	1.16077	963.709	1.14086	766.554	1.14235	880.045
1.59778	2415.21	1.05262	4598.96	1.19981	1018.01	1.17057	962.739	1.14386	776.145	1.14535	883.562
1.60495	2421.99	1.05871	4594.98	1.2062	1034.1	1.1735	960.21	1.14702	785.313	1.15188	883.327
1.60736	2428.35	1.0621	4591.34	1.20942	1050.82	1.17671	956.668	1.1537	794.575	1.1549	878.904
1.61444	2434.23	1.07126	4587.95	1.21947	1067.19	1.18312	953.705	1.15664	805.097	1.16149	871.234
1.61697	2440.62	1.07482	4585.98	1.22295	1082.31	1.18625	952.437	1.15983	816.845	1.1645	862.603
1.62411	2448.45	1.08108	4586.53	1.2289	1094.69	1.19282	953.163	1.16644	828.234	1.17113	855.367
1.62652	2458.01	1.09048	4589.88	1.23858	1103.06	1.19582	955.41	1.16943	838.275	1.17407	850.701
1.62971	2469.5	1.09396	4595.72	1.24138	1106.79	1.20261	958.319	1.17908	846.177	1.18071	849.48
1.6369	2483.03	1.10022	4604.56	1.25126	1105.64	1.20547	961.373	1.18214	850.654	1.18365	851.986
1.63934	2499.35	1.10357	4617.04	1.25413	1099.55	1.21221	964.196	1.189	851.3	1.19026	857.471
1.64647	2518.62	1.11279	4633.16	1.25733	1089.45	1.21502	966.628	1.19179	848.196	1.19327	864.173
1.64892	2540.57	1.11635	4652.07	1.2674	1077.23	1.22169	968.224	1.19827	841.891	1.20302	870.61
1.65988	2564.73	1.12565	4671.99	1.27012	1064.85	1.23103	968.459	1.20141	833.922	1.20601	876.058
1.66168	2589.94	1.12913	4691.39	1.27675	1053.92	1.23417	967.785	1.20796	825.6	1.21604	880.908
1.66897	2615.07	1.1354	4709.1	1.28651	1044.74	1.24082	966.763	1.21096	817.21	1.21884	887.036
1.67183	2638.93	1.13868	4723.79	1.2893	1037.13	1.24375	965.669	1.21762	808.84	1.22864	895.664
1.67854	2659.78	1.14189	4734.12	1.2959	1030.78	1.2538	965.017	1.22056	801.009	1.23164	906.489
1.68084	2676.46	1.14508	4740.22	1.30568	1025.15	1.2566	964.826	1.22371	793.962	1.23826	918.909
1.68798	2688.82	1.15213	4742.49	1.30848	1020.9	1.26655	965.234	1.23042	787.48	1.24119	931.667
1.69049	2696.96	1.15778	4742.56	1.31854	1019.49	1.26941	966.958	1.23335	781.514	1.2512	943.247
1.69772	2701.38	1.16107	4742.73	1.32129	1021.79	1.27596	970.447	1.24345	776.459	1.25392	953.113
1.70796	2702.89	1.16744	4744.24	1.33123	1028.17	1.27895	976.103	1.24605	773.441	1.2607	960.87
1.7096	2702.7	1.17692	4747.64	1.33402	1038.03	1.2905	984.813	1.25287	773.248	1.26363	965.445
1.72089	2701.84	1.18026	4754.38	1.34069	1050.01	1.29174	996.938	1.25567	776.169	1.27035	966.857
1.72242	2700.96	1.18973	4765.79	1.35048	1062.55	1.30165	1012.79	1.26234	782.14	1.2732	966.322
1.7337	2700.1	1.193	4782.54	1.3532	1073.89	1.30459	1031.6	1.26521	790.638	1.28042	964.926
1.73521	2698.73	1.19943	4805.38	1.35999	1082.68	1.311	1051.43	1.27199	800.57	1.28276	963.248
1.74238	2696.7	1.20264	4833.28	1.36973	1088.98	1.32102	1069.77	1.27485	810.391	1.29023	961.651
1.74485	2694.33	1.209	4864.33	1.37247	1093.63	1.32368	1084.68	1.28157	818.888	1.29231	959.883
1.74799	2691.65	1.21222	4896.36	1.38241	1097.26	1.33039	1095.14	1.28451	825.338	1.29961	957.776
1.75519	2688.68	1.21856	4926.84	1.38516	1100.13	1.33717	1101.94	1.29123	829.938	1.3064	955.448
1.76568	2685.72	1.22182	4954.2	1.39191	1102.65	1.34391	1106.34	1.30077	832.972	1.30835	953.115
1.76713	2683.39	1.2281	4977.43	1.39477	1104.67	1.34611	1109.41	1.30364	834.246	1.31541	951.472
1.77434	2682.8	1.23138	4996.31	1.40491	1105.54	1.35272	1111.72	1.31384	834.165	1.31792	950.922
1.78529	2684.97	1.23764	5011.39	1.40763	1104.96	1.36245	1112.79	1.31641	834.226	1.32555	951.803
1.78636	2689.9	1.24092	5023.23	1.41424	1102.92	1.36525	1112.19	1.32299	835.528	1.33183	954.774
1.79759	2697.09	1.25029	5033.12	1.41718	1099.69	1.37545	1110.3	1.33309	837.941	1.3339	960.31
1.79916	2706.63	1.25378	5041.94	1.4274	1095.58	1.37804	1107.24	1.33562	840.601	1.34119	968.12
1.80639	2718.48	1.26014	5050.56	1.42993	1091.78	1.38829	1103.08	1.34231	842.503	1.34344	977.459
1.8087	2733.14	1.26335	5060.49	1.43661	1089.87	1.39089	1098	1.35226	843.302	1.35098	987.141
1.81993	2751.22	1.27281	5073.54	1.43948	1090.51	1.39756	1092.48	1.35478	844.007	1.35306	995.59
1.82148	2772.14	1.2761	5091.31	1.44627	1093.5	1.40043	1087.59	1.36142	844.945	1.36452	1002.54
1.82894	2795.38	1.28549	5115.02	1.44912	1097.65	1.40702	1084.74	1.36435	846.267	1.36593	1007.68
1.83916	2819.89	1.28891	5145.26	1.45922	1101.94	1.40996	1084.63	1.37115	848.591	1.37328	1010.39
1.84129	2844.43	1.29892	5182.67	1.46195	1105.83	1.41672	1087.18	1.37748	852.264	1.37548	1010.58
1.84801	2867.91	1.30171	5226.82	1.46883	1109.12	1.4196	1091.78	1.38035	857.035	1.38275	1008.86
1.85023	2889.6	1.31105	5274.72	1.47151	1112.96	1.42959	1097.34	1.38709	862.569	1.3851	1006.38
1.85745	2909.49	1.31447	5322.32	1.48167	1118.7	1.4324	1102.94	1.38996	867.837	1.39268	1004.45
1.85984	2928.13	1.32389	5364.85	1.48425	1126.99	1.43913	1107.86	1.3967	871.647	1.40237	1003.76
1.86719	2945.93	1.3272	5398.88	1.49097	1137.77	1.44201	1111.84	1.39949	873.796	1.4042	1004.39
1.86941	2963.44	1.33448	5422.3	1.5008	1149.57	1.44868	1115.25	1.40978	874.488	1.41098	1005.74
1.87679	2980.74	1.33685	5435.08	1.50354	1161.03	1.45156	1118.69	1.41228	874.429	1.41385	1008.2
1.87907	2997.48	1.34314	5438.75	1.51367	1171.45	1.4583	1122.51	1.42272	874.116	1.42406	1012.25
1.88633	3012.96	1.3465	5435.92	1.51623	1180.27	1.46109	1126.45	1.42506	873.776	1.42659	1017.85
1.89674	3026.13	1.35585	5429.08	1.52646	1187.76	1.46795	1130.15	1.4318	874.047	1.42981	1024.58
1.89816	3036.04	1.35925	5419.82	1.52904	1194.9	1.47074	1132.96	1.43466	875.375	1.43724	1031.96
1.90609	3042.05	1.36246	5409.89	1.53945	1202.15	1.47751	1134.31	1.44489	878.264	1.44641	1039.29
1.90777	3043.41	1.3656	5400.8	1.54253	1209.77	1.48038	1134.81	1.44741	882.682	1.44897	1046.48
1.91911	3040.47	1.3752	5393.74	1.54847	1217.85	1.48764	1135.3	1.4542	888.037	1.4522	1053.5
1.92056	3034.58	1.37842	5390.37	1.55147	1226.03	1.48991	1136.18	1.46586	892.905	1.45929	1060.1
1.92786	3028.13	1.38478	5393.11	1.56175	1233.69	1.50022	1138.44	1.46665	896.516	1.46518	1066.02
1.93845	3023.05	1.388	5405.09	1.56416	1239.8	1.50266	1142.84	1.47425	899.062	1.47517	1070.48
1.93981	3019.27	1.39744	5427.53	1.57447	1243.62	1.50937	1149.4	1.48012	900.445	1.47772	1073.37
1.94704	3015.98	1.40077	5458.37	1.57698	1245.13	1.5123	1158.83	1.48267	900.606	1.48447	1075.52
1.95749	3013.09	1.41031	5495.2	1.58356	1244.53	1.52263	1171.49	1.4894	899.927	1.48733	1077.76
1.95891	3010.69	1.41358	5535.69	1.58663	1241.74	1.5251	1186.34	1.49219	898.432	1.49412	1079.95
1.96214	3009.3	1.41999	5577.59	1.59318	1237.32	1.53177	1202.04	1.50315	896.02	1.50041	1081.94
1.96943	3010.06	1.42312	5618.38	1.59618	1231.92	1.53471	1216.98	1.50506	893.034	1.51001	1083.98
1.97178	3013.92	1.42634	5655.48	1.60294	1225.99	1.54145	1230.05	1.51221	890.058	1.5129	1086.63
1.98372	3021.32	1.43284	5687.17	1.61247	1220.09	1.54425	1240.82	1.51462	887.006	1.52284	1091.1
1.98451	3032.73	1.44234	5713.61	1.61533	1214.64	1.55187	1249.37	1.52224	883.951	1.52564	1097.37
1.99592	3047.26	1.44548	5736.53	1.62583	1210.3	1.55381	1255.89	1.5243	881.487	1.53248	1105.31
1.99726	3063.71	1.45195	5757.82	1.62812	1208.1	1.56067	1260.31	1.53161	880.297	1.53527	1114.39
2.0088	3081.49	1.46143	5778.23	1.6349	1209.13	1.56339	1262.79	1.53377	881.062	1.54199	1123.93
2.01006	3100.67	1.4647	5797.77	1.6377	1214.28	1.57016	1263.59	1.54091	883.819	1.54485	1133.91
2.01742	3121.6	1.47426	5816.43	1.6409	1223.64	1.58015	1262.99	1.54341	888.29	1.55515	1144.56
2.01969	3143.94	1.47748	5833.54	1.64772	1236.36	1.58257	1261.04	1.55086	893.873	1.55761	1156.06
2.02709	3167.18	1.48063	5849.5	1.65045	1250.99	1.59315	1257.68	1.553	900.378	1.56441	1168.97
2.03783	3190.95	1.48392	5865.19	1.65725	1266.67	1.59538	1253.15	1.56035	907.223	1.56723	1183.21
2.03882	3215.3	1.49039	5882.53	1.66004	1282.93	1.60223	1247.91	1.56255	913.668	1.57747	1198.42
2.05023	3240.83	1.49346	5902.33	1.67046	1298.54	1.61207	1242.26	1.56989	919.527	1.57998	1213.27
2.05159	3266.98	1.4966	5924.43	1.67282	1311.78	1.61453	1236.11	1.57217	924.504	1.58677	1225.88
2.05898	3292.4	1.50621	5947.46	1.68328	1321.42	1.62147	1229.33	1.5794	928.675	1.59685	1234.74
2.06608	3315.9	1.50941	5969.11	1.68568	1326.68	1.62414	1222.13	1.5817	932.356	1.59986	1238.65
2.07587	3336.79	1.5192	5986.31	1.69249	1327.59	1.63094	1214.42	1.58977	936.01	1.60613	1237.29
2.07723	3355.15	1.5222	5996	1.69575	1324.96	1.63376	1206.43	1.59127	939.857	1.60872	1231.48
2.08446	3371.75	1.53192	5997.41	1.70551	1319.47	1.64037	1198.73	1.59832	944.053	1.61568	1222.63
2.08676	3387.38	1.53505	5991.08	1.70796	1311.82	1.64331	1191.72	1.60093	948.725	1.61834	1212.14
2.09424	3402.21	1.54159	5979.23	1.71481	1302.76	1.65371	1185.88	1.60826	953.649	1.62526	1200.92
2.10458	3415.59	1.55127	5965.17	1.7176	1293.4	1.65618	1182.01	1.61054	957.799	1.62798	1188.93
2.10599	3427.21	1.55413	5951.61	1.72439	1285.19	1.65932	1180.63	1.61775	960.301	1.63113	1176.04
2.11337	3437.33	1.56148	5940.31	1.7272	1279.01	1.66625	1182.04	1.62008	960.863	1.63804	1162.14
2.11552	3446.27	1.56377	5933.66	1.73387	1274.59	1.67599	1186.2	1.62718	959.929	1.64071	1147.28
2.12281	3453.99	1.57028	5934.4	1.73681	1271.63	1.67847	1193.07	1.62969	957.772	1.64757	1131.88
2.12513	3460.68	1.57342	5943.61	1.74361	1270.37	1.68528	1202.57	1.63669	954.835	1.65031	1116.78
2.13661	3467.12	1.57656	5960.45	1.74635	1270.65	1.68808	1214.58	1.63926	951.59	1.65778	1102.64
2.13791	3473.9	1.58298	5983.36	1.7569	1272.32	1.69842	1228.53	1.6465	948.1	1.65991	1090.33
2.14584	3481.3	1.59266	6010.79	1.75912	1275.23	1.70095	1243	1.64885	944.621	1.66674	1081.14
2.15572	3488.77	1.59572	6042.29	1.76937	1279.12	1.70776	1256.78	1.65598	941.372	1.66946	1075.61
2.15718	3494.86	1.60542	6078.67	1.77192	1283.8	1.71043	1269.24	1.65845	938.421	1.67618	1074.24
2.1686	3499.12	1.60848	6120.58	1.77872	1288.99	1.71725	1279.49	1.66533	936.215	1.67904	1076.57
2.16985	3502.06	1.61506	6167.64	1.78931	1294.42	1.72003	1287.13	1.66806	935.665	1.68928	1081.63
2.18192	3504.11	1.61814	6217.85	1.79109	1299.47	1.72694	1292.15	1.6712	937.367	1.69188	1088.88
2.18269	3505.72	1.62783	6268.2	1.79797	1303.47	1.73015	1294.71	1.67811	941.624	1.69869	1097.82
2.19001	3507.18	1.63089	6316.02	1.80068	1306.59	1.73651	1295.2	1.68084	948.174	1.7015	1107.53
2.20049	3509.2	1.63738	6359.88	1.80733	1309.77	1.73923	1294.67	1.68782	956.279	1.70832	1117.67
2.20182	3512.55	1.6405	6398.63	1.81032	1314.69	1.74609	1294.16	1.69041	964.942	1.71097	1127.28
2.21337	3518.15	1.64698	6431.52	1.81709	1321.7	1.74889	1294.78	1.69729	973.286	1.72153	1135.74
2.21464	3527.22	1.65006	6457.41	1.8199	1330.56	1.75563	1297.1	1.69996	981.258	1.72383	1143.26
2.22625	3539.35	1.65992	6476.52	1.82303	1341.11	1.75843	1300.74	1.70689	988.297	1.73442	1150.51
2.2274	3553.77	1.66292	6490.27	1.83338	1352.57	1.76523	1305.77	1.70958	994.163	1.73662	1157.71
2.23479	3570.17	1.66607	6499.88	1.83586	1363.9	1.76798	1312.63	1.71639	999.206	1.74342	1164.69
2.24554	3588.09	1.67259	6506.79	1.84632	1374.8	1.77852	1321.48	1.71911	1003.25	1.74616	1170.99
2.24658	3607.33	1.67568	6512.29	1.84861	1385.32	1.78081	1332.06	1.72604	1006.09	1.75675	1176.29
2.254	3627.14	1.67881	6516.41	1.85875	1395.94	1.79133	1343.56	1.72875	1008.14	1.75898	1181.15
2.25621	3646.54	1.68534	6517.46	1.8614	1406.64	1.79353	1354.75	1.73567	1010.03	1.7622	1186.47
2.26802	3665.15	1.6884	6514.79	1.86828	1416.74	1.79675	1365	1.73833	1011.57	1.77246	1192.55
2.26895	3683.03	1.69162	6508.52	1.87829	1425.94	1.80361	1373.79	1.74529	1012.51	1.77506	1199.17
2.28056	3700.35	1.69811	6499.23	1.88057	1433.48	1.81336	1380.28	1.75002	1012.82	1.78166	1206.11
2.28176	3716.52	1.70119	6489.63	1.88751	1438.83	1.81588	1384.28	1.75115	1012.25	1.7846	1214.13
2.2937	3730.3	1.71098	6482.67	1.89388	1441.68	1.82279	1386.35	1.75811	1011.21	1.79146	1223.85
2.29452	3740.41	1.71398	6480.33	1.89659	1442.16	1.82552	1387.43	1.7607	1010.3	1.79414	1234.68
2.30194	3746.39	1.71718	6483.14	1.90712	1440.67	1.83585	1388.31	1.77152	1009.84	1.80482	1245.23
2.3126	3748.77	1.72699	6490.37	1.90939	1437.36	1.83832	1389.88	1.77348	1009.94	1.80691	1253.61
2.31367	3748.53	1.73	6499.95	1.91986	1433.25	1.84885	1392.63	1.78046	1010.31	1.8139	1259.24
2.32129	3747.26	1.73648	6509.85	1.92213	1429.26	1.85106	1396.55	1.7906	1010.1	1.81655	1262.67
2.32333	3745.76	1.73955	6518.18	1.9323	1425.52	1.858	1401.5	1.79274	1008.49	1.82737	1264.65
2.33077	3744.18	1.74606	6523.52	1.93489	1421.6	1.86061	1407.79	1.80304	1005.71	1.82932	1265.86
2.33291	3743.37	1.74927	6525.6	1.94543	1416.4	1.86821	1415.4	1.80548	1002.32	1.83994	1266.9
2.34044	3744.48	1.75571	6525.3	1.94776	1408.95	1.87021	1423.89	1.81616	998.654	1.84211	1268.53
2.34251	3748.49	1.75877	6524.02	1.95472	1398.7	1.87795	1433.11	1.81827	994.954	1.84902	1271.49
2.35413	3756.27	1.76565	6523.77	1.96432	1386.19	1.88423	1443.4	1.82523	991.333	1.85968	1275.22
2.35532	3767.77	1.76831	6526.23	1.96693	1372.93	1.88624	1455	1.82784	987.702	1.86126	1278.8
2.36681	3782.46	1.77485	6531.93	1.97388	1360.48	1.88944	1468.5	1.83851	983.752	1.86809	1282
2.36811	3800.16	1.77792	6540.24	1.98389	1349.98	1.90184	1484.02	1.84065	979.764	1.87088	1284.93
2.37133	3820.36	1.78441	6551.2	1.98604	1341.58	1.90538	1501.57	1.8476	976.47	1.87402	1288.75
2.38342	3843.1	1.78748	6564.07	1.99283	1335.59	1.91332	1520.39	1.85026	974.938	1.88478	1294.05
2.38409	3868.11	1.79406	6579.02	1.9957	1332.42	1.91492	1539.15	1.85732	975.957	1.88682	1300.56
2.39171	3895.22	1.79706	6596.98	1.9989	1331.82	1.9226	1557.06	1.85976	979.972	1.88996	1308.32
2.39423	3924.18	1.80368	6618.75	2.00944	1333.25	1.93296	1573.57	1.86682	987.033	1.89702	1317.54
2.40505	3954.6	1.81351	6645.02	2.01164	1336.61	1.93422	1588.45	1.86942	996.452	1.90705	1326.87
2.40638	3985.7	1.81623	6675.63	2.01859	1342.51	1.94176	1601.3	1.87989	1007.54	1.90918	1335.87
2.4096	4015.64	1.82333	6708.71	2.02124	1351.1	1.94376	1612.04	1.88217	1020.24	1.91613	1344.81
2.42113	4042.46	1.83247	6741.3	2.02817	1361.95	1.95071	1621.08	1.88536	1034.41	1.92637	1353.32
2.42241	4064.89	1.83548	6771.42	2.03082	1374.38	1.9533	1628.6	1.89238	1049.15	1.92836	1360.65
2.42979	4082.06	1.84213	6797.72	2.04155	1387.57	1.96426	1633.9	1.8949	1063.26	1.93917	1365.92
2.432	4093.95	1.84506	6819.77	2.04362	1400.57	1.96616	1636.64	1.90265	1075.69	1.94119	1368.76
2.43935	4101.11	1.84821	6839.23	2.05416	1412.48	1.97674	1637.47	1.90454	1086.29	1.95191	1369.87
2.44155	4103.44	1.85474	6857.25	2.05635	1422.34	1.97894	1637.05	1.91159	1095.54	1.95406	1369.27
2.44968	4101.3	1.85781	6874.42	2.0633	1430.41	1.98589	1635.86	1.91412	1103.98	1.95719	1366.49
2.45117	4095.94	1.86435	6892.07	2.07358	1437.56	1.99599	1634.88	1.92113	1112.18	1.96414	1361.84
2.45863	4088.25	1.86735	6910.85	2.0756	1444.67	1.99808	1635	1.92373	1120.72	1.96673	1356.06
2.46074	4078.98	1.87446	6930.67	2.08646	1452.98	2.005	1636.53	1.93464	1129.77	1.97738	1350.48
2.46811	4068.82	1.87697	6951.67	2.08839	1462.99	2.00766	1638.88	1.93649	1139.29	1.97955	1346.5
2.47031	4058.11	1.88347	6972.97	2.09907	1474.22	2.01465	1641.14	1.94709	1149.53	1.98268	1344.47
2.47778	4047.26	1.88662	6994.18	2.10114	1485.66	2.01731	1643.55	1.94932	1160.53	1.98982	1343.8
2.47991	4037.69	1.89311	7016.83	2.10807	1495.98	2.02418	1646.14	1.95638	1171.41	1.99233	1344.07
2.48749	4031.56	1.89618	7042.18	2.11848	1504.18	2.02685	1648.23	1.96659	1181.72	2.0031	1345.04
2.48945	4030.85	1.90592	7068.76	2.12031	1509.4	2.03373	1649.53	1.96846	1191.68	2.0051	1345.38
2.49694	4036.79	1.90894	7094.06	2.12737	1511.46	2.0364	1650.35	1.97937	1200.94	2.01587	1343.71
2.50749	4049.11	1.91538	7115.83	2.12989	1510.95	2.04343	1650.86	1.98127	1208.95	2.01786	1340.25
2.50876	4066.45	1.91853	7133	2.14072	1508.7	2.04601	1652.06	1.98896	1215.54	2.02106	1336.24
2.52028	4087.23	1.92839	7145.41	2.14272	1505.12	2.05307	1654.56	1.99843	1220.15	2.02803	1332.42
2.5215	4109.34	1.93132	7154.22	2.15036	1500.18	2.06303	1659.11	2.00048	1222.8	2.03068	1328.86
2.53319	4131.62	1.93783	7160.61	2.15609	1494.79	2.06523	1665.95	2.0113	1224.25	2.04148	1325.44
2.53432	4153.98	1.9409	7166.81	2.15867	1490.13	2.07598	1674.37	2.01325	1224.73	2.04348	1322.23
2.54201	4176.85	1.94417	7176.15	2.16934	1486.96	2.07797	1684.02	2.01645	1224.15	2.04662	1319.97
2.55227	4200.68	1.95118	7190.57	2.17145	1486.24	2.08926	1694.56	2.02346	1223.22	2.0537	1318.9
2.55347	4225.25	1.95373	7210.54	2.18216	1488.73	2.09079	1705.98	2.03373	1222.92	2.05623	1318.91
2.56513	4249.52	1.95686	7235.31	2.18423	1495.23	2.09792	1718.27	2.0356	1223.73	2.0633	1320.16
2.56623	4272.3	1.96396	7263.61	2.195	1505.51	2.10035	1731	2.0426	1226.24	2.06583	1322.43
2.57851	4292.81	1.96647	7293.57	2.19699	1519.3	2.1074	1743.27	2.04955	1230.4	2.0728	1325.32
2.58217	4310.7	1.97298	7323.04	2.20772	1536.45	2.11	1754.03	2.05162	1235.22	2.07538	1329.34
2.58977	4326.34	1.97605	7349.55	2.20981	1555.73	2.11695	1762.11	2.05877	1239.85	2.08265	1335.37
2.59181	4340.85	1.98269	7370.7	2.21687	1575.23	2.12683	1767.09	2.06117	1244.05	2.08503	1343.92
2.59924	4355.69	1.98569	7385.93	2.22695	1592.82	2.12917	1769.75	2.06824	1247.7	2.08818	1354.96
2.60139	4371.32	1.99558	7394.64	2.22902	1606.79	2.14005	1771.08	2.07467	1250.26	2.09526	1367.02
2.60879	4388.13	1.99844	7395.91	2.23596	1616.85	2.14185	1772.02	2.07711	1250.82	2.09778	1377.97
2.61955	4406.28	2.00825	7389.95	2.24573	1622.97	2.14913	1774.08	2.08031	1249.28	2.10486	1387.07
2.62056	4424.5	2.01125	7377.51	2.24817	1624.75	2.1515	1778.09	2.08753	1246.22	2.10733	1395.14
2.62815	4440.75	2.01783	7360.06	2.25891	1622	2.15847	1784.36	2.08996	1242.18	2.11437	1402.95
2.63449	4453.83	2.02083	7339.97	2.26096	1615.53	2.16114	1792.12	2.09713	1237.67	2.11695	1410.72
2.63652	4463.44	2.03081	7319.97	2.27147	1606.87	2.16814	1800.49	2.09961	1233.64	2.1279	1417.91
2.64832	4469.95	2.03361	7304.04	2.27373	1597.46	2.17067	1809.56	2.10655	1230.77	2.12975	1423.88
2.64931	4474.79	2.04348	7296.62	2.2808	1588.55	2.18149	1818.97	2.10907	1229.61	2.13685	1428.72
2.66126	4480.19	2.04636	7299.87	2.28334	1580.73	2.18343	1827.44	2.12009	1231.34	2.14714	1432.48
2.66213	4488.05	2.05645	7313	2.29015	1573.49	2.19437	1833.95	2.12182	1236.59	2.14946	1434.51
2.66971	4499.34	2.05911	7334.69	2.29287	1567.07	2.19629	1838.4	2.13289	1244.59	2.15608	1434.62
2.68028	4514.04	2.06575	7363.72	2.30336	1561.58	2.20718	1840.23	2.13467	1254.25	2.15846	1433.18
2.6813	4531.32	2.07564	7398.05	2.30567	1556.7	2.20905	1839.42	2.14551	1265.14	2.16581	1429.98
2.68451	4550.09	2.07838	7434.5	2.31657	1552.52	2.21982	1836.55	2.14745	1276.68	2.16811	1424.99
2.69211	4569.62	2.08838	7470.01	2.31852	1549.07	2.22241	1832.48	2.15458	1288.59	2.1751	1418.88
2.70278	4589.65	2.09107	7502.05	2.32166	1547.39	2.22891	1827.65	2.15707	1300.39	2.17768	1412.75
2.7037	4610.22	2.09781	7528.99	2.32879	1548.6	2.23882	1821.68	2.16487	1310.58	2.18463	1407.3
2.71546	4631.27	2.10073	7549.96	2.33128	1552.82	2.241	1814.23	2.1666	1318.36	2.1873	1403.4
2.71645	4652.16	2.10731	7563.97	2.34215	1560.07	2.2481	1805.31	2.17547	1323.62	2.19835	1402.04
2.72833	4671.62	2.11032	7570.44	2.34402	1569.2	2.25824	1795.34	2.17624	1326.62	2.20006	1403.72
2.72931	4688.13	2.1203	7570.48	2.34724	1578.59	2.26019	1785.13	2.18397	1327.92	2.20715	1408.56
2.73682	4700.72	2.12316	7565.3	2.35817	1587.3	2.27105	1775.84	2.18583	1327.84	2.2096	1416.31
2.74756	4708.95	2.1297	7555.03	2.36003	1595.82	2.27299	1768.77	2.19305	1325.89	2.21754	1425.97
2.74843	4713.59	2.14079	7540.25	2.37092	1604.65	2.28361	1765.44	2.19538	1321.8	2.21925	1436.48
2.75163	4716.38	2.14233	7523.24	2.37284	1613.63	2.28578	1766.36	2.20259	1316.25	2.23036	1447
2.75922	4719.13	2.15239	7507.56	2.38379	1622.72	2.29288	1770.87	2.205	1310.12	2.23202	1456.41
2.76985	4723.33	2.15504	7497.05	2.38559	1632.13	2.29535	1778.52	2.21216	1303.99	2.23908	1464.09
2.7708	4729.64	2.1657	7494.41	2.39266	1641.75	2.3063	1788.84	2.21461	1298.52	2.24163	1469.75
2.7834	4738.8	2.16782	7501.13	2.39894	1651.24	2.30809	1800.9	2.22575	1294.19	2.24865	1473.45
2.78679	4751.55	2.17449	7517.52	2.4016	1659.99	2.31504	1814.44	2.22738	1291.99	2.25115	1476.49
2.79441	4767.79	2.18424	7542.88	2.40848	1666.65	2.32565	1828.94	2.23849	1292.88	2.25898	1479.67
2.79634	4786.83	2.18696	7574.88	2.41122	1670.67	2.32728	1844.17	2.24016	1296.88	2.2608	1481.95
2.80392	4808.33	2.19732	7610.13	2.41436	1672.85	2.3382	1860.2	2.24737	1303.66	2.26792	1482.27
2.81023	4831.66	2.19983	7646.06	2.4215	1673.69	2.34014	1877.33	2.24978	1312.49	2.27039	1480.25
2.82117	4855.97	2.21	7680.78	2.42392	1673.27	2.35082	1895.92	2.25694	1322.39	2.27733	1475.46
2.82251	4880.57	2.21261	7712.55	2.43472	1671.96	2.35289	1915	2.25932	1333.4	2.27994	1468.46
2.82952	4905.12	2.2192	7739.74	2.43674	1670.33	2.35999	1933.16	2.26659	1345.35	2.2872	1459.97
2.83151	4929.08	2.22902	7761.29	2.44774	1668.84	2.36242	1949.42	2.26889	1357.17	2.29329	1450.69
2.84339	4952.3	2.23175	7778.29	2.44953	1667.46	2.3735	1963.22	2.27613	1367.68	2.29587	1441.88
2.84433	4975.21	2.23896	7792.6	2.45667	1665.8	2.37522	1974.22	2.27854	1376.13	2.30315	1434.78
2.85192	4998.45	2.24832	7805.01	2.46691	1663.48	2.38218	1983.18	2.28573	1382	2.30551	1429.83
2.85387	5022.99	2.25097	7815.11	2.46869	1660.58	2.39317	1991.5	2.28814	1383.9	2.3127	1427.83
2.86154	5049.68	2.26086	7823.8	2.476	1656.99	2.3944	2001.01	2.29935	1380.9	2.3151	1428.72
2.86344	5077.86	2.26372	7832.97	2.47823	1653.11	2.40162	2012.69	2.30088	1372.78	2.32606	1431.32
2.87102	5106.26	2.27366	7845.39	2.48544	1649.48	2.404	2025.84	2.30816	1360.59	2.32793	1434.3
2.8731	5133.88	2.27646	7862.76	2.48788	1647.11	2.41488	2038.72	2.31852	1347.14	2.33507	1436.98
2.88505	5159.36	2.27968	7884.89	2.49491	1647.5	2.41678	2049.12	2.3201	1335.38	2.33747	1440.01
2.88584	5181.38	2.28631	7911.14	2.4975	1651.25	2.42789	2054.92	2.32731	1327.3	2.34834	1444.63
2.89342	5199.3	2.29609	7940.6	2.50446	1658.01	2.42964	2055.09	2.3377	1323.98	2.35024	1450.98
2.90432	5213.26	2.29889	7970.53	2.50704	1667.48	2.43671	2049.4	2.33927	1325.17	2.35736	1457.61
2.90501	5224.06	2.3055	7997.85	2.5182	1679.13	2.43918	2038.52	2.34643	1330.26	2.35989	1462.67
2.91267	5232.47	2.31184	8021.38	2.51979	1691.62	2.44612	2024.24	2.35682	1339.21	2.36704	1465.39
2.91467	5238.65	2.31485	8041	2.52722	1703.98	2.4566	2008.38	2.35838	1352.01	2.36951	1465.57
2.92214	5242.57	2.31804	8057.15	2.52944	1715.4	2.45834	1992.67	2.36963	1367.99	2.37658	1463.49
2.92421	5243.6	2.32466	8070.46	2.54055	1725.08	2.46955	1978.5	2.37118	1385.98	2.38707	1460.41
2.93177	5241.48	2.32767	8081.75	2.54223	1732.77	2.47122	1966.43	2.37838	1404.4	2.3886	1457.91
2.93384	5236.6	2.33768	8091.66	2.54543	1739.05	2.47815	1956.65	2.38071	1422.13	2.39988	1456.92
2.94571	5229.63	2.34047	8100.88	2.55655	1744.93	2.4807	1950.06	2.38786	1439.41	2.40145	1458.16
2.94658	5221.95	2.35048	8111.12	2.5582	1750.63	2.4925	1947.41	2.39032	1455.65	2.40868	1461.35
2.94981	5215.1	2.35322	8123.7	2.56543	1755.85	2.49349	1949.77	2.39759	1468.8	2.41103	1466.04
2.95739	5210.46	2.36002	8139.96	2.57566	1760.88	2.50465	1958.29	2.39995	1477.1	2.41829	1472.81
2.95939	5208.49	2.36284	8161.07	2.57737	1765.34	2.50627	1972.95	2.41127	1479.57	2.42062	1481.5
2.97133	5208.44	2.36952	8186.86	2.58889	1768.54	2.51346	1993.09	2.41283	1476	2.43191	1491.19
2.97221	5209.68	2.37231	8216.49	2.59015	1770.35	2.52394	2017.4	2.41596	1467.62	2.4333	1501.13
2.98042	5211.2	2.3791	8248.01	2.60085	1770.98	2.52548	2044.16	2.42734	1455.71	2.44058	1509.97
2.99056	5211.83	2.38196	8278.72	2.6029	1770.81	2.53268	2071.1	2.4287	1442.08	2.45093	1516.49
2.99128	5211.21	2.38874	8307.27	2.61014	1770.34	2.53503	2095.87	2.43601	1427.84	2.45253	1520.85
2.99923	5209.23	2.39154	8332.9	2.61251	1770.83	2.54624	2117.14	2.44666	1412.8	2.46427	1522.98
3.00981	5206.84	2.39821	8355.01	2.62352	1773.02	2.54785	2134.86	2.44795	1396.37	2.46535	1522.34
3.01051	5205.74	2.40114	8373.9	2.62592	1776.8	2.55518	2149.67	2.45506	1378.4	2.4765	1519.34
3.01372	5206.79	2.40788	8392.07	2.63253	1782.12	2.56746	2164.13	2.45753	1359.78	2.47809	1514.08
3.02134	5210.8	2.41068	8411.51	2.6429	1789.32	2.57831	2180.85	2.46068	1341.58	2.4855	1507.15
3.03214	5218.56	2.41739	8432.1	2.64447	1799.35	2.57982	2200.94	2.46799	1325.3	2.48773	1500.41
3.03286	5230.48	2.42724	8451.44	2.65563	1813.4	2.59089	2224.28	2.47028	1311.63	2.49497	1496.04
3.04501	5246.38	2.42989	8466.85	2.65728	1831.29	2.59262	2249.13	2.47771	1300.35	2.49732	1495.68
3.04565	5265.63	2.43657	8477.23	2.66858	1851.74	2.5997	2272.82	2.4877	1291	2.50459	1499.49
3.05767	5288.24	2.44646	8481.26	2.67016	1873.16	2.61003	2292.65	2.48945	1283.39	2.50693	1506.16
3.05843	5314.9	2.44906	8478.45	2.67724	1893.71	2.61177	2306.32	2.49685	1277.92	2.51821	1514.17
3.06612	5346.59	2.45922	8469.77	2.68768	1912.1	2.61897	2312.88	2.4991	1275.53	2.51967	1522.6
3.07678	5383.75	2.46186	8456.82	2.68925	1927.07	2.62132	2313.08	2.50638	1276.48	2.53116	1530.91
3.07765	5425.87	2.47216	8441.45	2.6962	1937.83	2.63267	2308.44	2.50866	1280.78	2.53245	1538.28
3.08078	5471.76	2.47467	8426.18	2.70648	1943.8	2.63413	2300.29	2.52006	1287.61	2.54383	1544.55
3.08907	5519.65	2.48137	8413.8	2.70844	1945.01	2.63727	2289.48	2.52141	1295.4	2.54704	1550.5
3.09917	5567.94	2.4843	8406.24	2.71968	1942.7	2.64441	2277.13	2.52884	1303.05	2.54851	1556.6
3.10002	5615.22	2.49214	8403.76	2.72123	1938.36	2.65107	2264.52	2.53094	1310.64	2.55978	1563.03
3.11197	5659.52	2.49384	8405.68	2.73233	1933.02	2.65408	2253	2.54243	1318.52	2.5612	1569.84
3.11276	5699.43	2.50051	8412.66	2.73398	1927.22	2.66438	2244.36	2.54381	1326.63	2.57254	1576.96
3.12471	5734.05	2.50338	8425.25	2.74121	1921.55	2.66609	2240.81	2.55118	1335.21	2.57402	1584.56
3.12558	5762.8	2.50659	8443.16	2.74358	1917.46	2.6734	2244.53	2.55345	1345.16	2.58534	1593.1
3.13332	5786.4	2.5098	8465.22	2.75448	1916.24	2.67571	2257.71	2.56072	1356.76	2.58682	1601.77
3.14402	5805.73	2.51659	8490.99	2.75637	1918.72	2.68298	2282.24	2.56292	1369.53	2.59812	1609.84
3.14479	5821.89	2.51938	8518.95	2.76361	1925.43	2.68527	2319.41	2.57036	1383.24	2.59956	1617.42
3.14799	5836.07	2.52635	8545.81	2.77397	1935.89	2.69659	2369.12	2.58061	1396.67	2.61098	1624.42
3.15554	5849.22	2.53608	8569.41	2.77556	1948.86	2.69807	2428.83	2.58217	1407.83	2.61294	1631.39
3.16641	5861.93	2.53863	8588.35	2.78745	1963.02	2.70944	2493.92	2.59369	1415.21	2.61558	1638.86
3.16714	5874.41	2.54893	8601.69	2.78836	1976.57	2.71081	2559.45	2.59496	1418.04	2.62266	1646.34
3.17482	5887.61	2.55132	8610.76	2.79542	1987.34	2.7223	2620.79	2.60235	1417.05	2.62516	1653.02
3.18156	5902.2	2.55816	8617.02	2.79793	1993.8	2.72364	2674.02	2.6045	1414.26	2.63661	1658.57
3.19207	5917.9	2.56095	8623.34	2.80925	1995.47	2.73098	2717.01	2.60777	1411.11	2.63794	1662.39
3.1927	5934.17	2.5678	8632.02	2.8108	1992.76	2.73813	2748.36	2.61507	1408.45	2.64941	1664.13
3.20038	5950.1	2.57054	8643.91	2.818	1986.7	2.74787	2767.35	2.62551	1406.83	2.6507	1663.85
3.21112	5965.11	2.57741	8660.09	2.82028	1978.51	2.74919	2774.73	2.62687	1405.99	2.65864	1661.5
3.21192	5979.49	2.58014	8681.26	2.82755	1969.87	2.7564	2771.83	2.63426	1405.5	2.6603	1656.72
3.21499	5993.67	2.58702	8707.4	2.83776	1962.38	2.75948	2759.73	2.64484	1404.89	2.67172	1650.36
3.21827	6007.91	2.58969	8737.87	2.83942	1957.73	2.77022	2739.62	2.64608	1404.05	2.67308	1643.83
3.22142	6021.67	2.59995	8770.87	2.85043	1955.8	2.77155	2712.98	2.65406	1403.99	2.68468	1637.59
3.23365	6032.86	2.60252	8803.65	2.8523	1955.45	2.77889	2682.24	2.6557	1406.22	2.68592	1631.91
3.23422	6039.52	2.60574	8833.34	2.8595	1955.67	2.78113	2650.63	2.66292	1411.46	2.69325	1626.46
3.24194	6041.16	2.61251	8857.78	2.86184	1956.3	2.78857	2621.67	2.66523	1419.47	2.69548	1620.48
3.25297	6038.75	2.62233	8875.14	2.87325	1957.62	2.79485	2598.38	2.67684	1429.66	2.70278	1614.02
3.25657	6034.57	2.62493	8884	2.87468	1961.03	2.80531	2582.9	2.67802	1440.44	2.71336	1607.42
3.26439	6031.16	2.63529	8884.37	2.88561	1967.87	2.80674	2576.48	2.68545	1449.89	2.71466	1601.01
3.26621	6030.3	2.63767	8876.56	2.88742	1978.55	2.81403	2579.24	2.68766	1456.56	2.72583	1595.54
3.27844	6032.61	2.64787	8861.77	2.89467	1992.51	2.81634	2590.41	2.695	1459.8	2.72744	1592.05
3.28281	6037.65	2.65045	8843.32	2.90516	2008.35	2.82348	2608.85	2.6972	1460.28	2.73906	1592.16
3.28982	6044.55	2.65722	8824.26	2.90663	2024.44	2.82591	2632.75	2.7004	1459.54	2.74027	1596.84
3.29181	6052.48	2.66711	8807.53	2.91992	2039.31	2.83716	2659.83	2.71207	1459.41	2.74771	1606.09
3.30384	6061.3	2.66964	8796.75	2.92258	2052.85	2.83869	2688.37	2.71314	1461.48	2.75816	1617.97
3.30457	6071.14	2.67638	8795.43	2.92999	2066.05	2.85016	2717.1	2.72495	1466.56	2.75945	1630.64
3.31231	6082.32	2.68629	8804.5	2.93214	2079.64	2.85152	2745.79	2.72603	1474.33	2.76662	1643.48
3.32316	6095.83	2.6888	8822.93	2.93968	2094.4	2.85859	2774.34	2.73761	1483.94	2.76896	1655.98
3.3238	6111.8	2.69914	8849.33	2.9418	2110.81	2.86104	2802.3	2.73885	1494.35	2.78048	1668.01
3.3314	6130.38	2.70159	8883.02	2.95311	2129.53	2.87259	2829.34	2.74198	1504.86	2.78177	1679.66
3.33334	6152.13	2.71209	8923.6	2.95456	2150.56	2.87383	2855.47	2.74942	1514.78	2.79331	1691.48
3.34562	6177.3	2.71436	8970.92	2.96183	2173.51	2.88536	2879.98	2.75152	1523.71	2.79458	1704.71
3.34929	6204.72	2.72116	9023.36	2.97238	2197.45	2.88667	2901.79	2.76329	1531.86	2.80193	1719.89
3.36137	6232.44	2.72398	9078.63	2.97372	2220.54	2.89771	2920	2.76437	1539.27	2.81254	1736.53
3.36207	6258.65	2.73451	9133.1	2.98106	2241.26	2.89941	2933.46	2.76752	1546.31	2.81381	1753.71
3.37438	6282.46	2.73673	9182.07	2.99202	2259.07	2.90659	2940.26	2.77926	1553.23	2.82196	1770.59
3.37812	6304.03	2.74359	9221.44	2.99294	2273.97	2.91737	2939.38	2.78036	1559.21	2.83196	1786.39
3.38583	6324.04	2.75007	9248.07	3.00446	2286.63	2.91862	2930.45	2.78777	1563.22	2.8329	1800.23
3.38766	6342.47	2.75275	9260.89	3.00634	2297.62	2.92599	2913.34	2.79845	1565.08	2.83608	1811.87
3.39534	6358.43	2.76364	9259.9	3.01313	2307.22	2.92826	2888.79	2.79951	1565.82	2.8477	1821.01
3.40636	6371.87	2.76556	9245.29	3.01529	2314.71	2.93959	2857.93	2.80712	1567.63	2.84893	1826.76
3.41007	6382.85	2.77622	9219.32	3.02678	2319.5	2.94102	2821.86	2.81407	1572.88	2.85659	1829.4
3.41775	6391.29	2.77894	9185.91	3.028	2321.72	2.95249	2781.69	2.82396	1582.83	2.86704	1829.11
3.4287	6397.78	2.78871	9148.23	3.03952	2321.93	2.95377	2738.9	2.82508	1596.82	2.86813	1825.96
3.43244	6403.59	2.7911	9108.85	3.04085	2321.08	2.96516	2694.96	2.83249	1613.91	2.8798	1820.54
3.43556	6409.67	2.79976	9071.43	3.04819	2320.52	2.96656	2650.88	2.84317	1632.79	2.8808	1813.02
3.44778	6417.31	2.80072	9039.74	3.05874	2321.26	2.97399	2607.69	2.8443	1651.2	2.89248	1803.51
3.4484	6427.69	2.80773	9016.01	3.06	2324.1	2.98459	2567.01	2.85231	1666.98	2.89364	1792.8
3.46079	6441.12	2.81764	9002.78	3.07129	2331.14	2.98572	2531.69	2.86211	1678.4	2.90103	1782.51
3.46441	6456.92	2.81981	9002.78	3.07278	2344.69	2.9931	2504.98	2.86345	1685.27	2.91189	1774.9
3.47663	6474.72	2.82673	9017.26	3.08029	2366.84	2.99533	2488.96	2.87504	1688.54	2.91284	1770.84
3.48035	6494.82	2.82938	9047.5	3.08243	2399.38	3.00689	2484.58	2.8762	1688.99	2.92453	1770.52
3.49265	6517.52	2.83636	9093.97	3.08963	2443.59	3.00812	2491.84	2.88795	1687.1	2.92559	1773.7
3.49635	6542.72	2.83903	9154.87	3.09996	2499.83	3.01556	2510.28	2.88901	1682.88	2.93735	1780.41
3.49949	6568.36	2.84943	9226.1	3.10156	2568.01	3.01776	2539.45	2.89642	1676.13	2.93837	1790.69
3.50732	6592.66	2.85178	9302.19	3.11326	2648.49	3.0251	2578.17	2.90717	1667.39	2.94594	1803.03
3.50913	6614.62	2.86227	9378.56	3.11435	2740.4	3.0273	2624.98	2.90823	1657.52	2.95647	1815.42
3.51689	6635.2	2.86563	9452.56	3.12601	2841.34	3.03892	2677.66	2.91544	1647.94	2.95757	1825.88
3.51867	6655.69	2.87144	9521.04	3.12787	2947.09	3.04004	2733.66	2.9261	1640.07	2.96506	1832.78
3.52654	6677.57	2.87416	9580.65	3.13461	3053.28	3.05178	2791.17	2.92731	1635.19	2.97525	1835.82
3.52828	6702.57	2.88461	9629.12	3.13742	3156.33	3.0529	2849.39	2.9392	1634.55	2.97672	1834.38
3.5405	6732.18	2.88695	9664.9	3.13996	3254.4	3.06027	2908	2.94014	1638.72	2.9882	1828.19
3.54114	6767.14	2.89742	9687.77	3.14748	3346.58	3.07057	2966.5	2.95167	1647.83	2.98958	1819.01
3.54885	6806.13	2.89969	9699.1	3.15026	3432.13	3.07208	3023.66	2.95294	1660.86	3.00125	1809.47
3.55602	6846.53	2.91041	9702.04	3.15698	3510.92	3.08377	3079.35	2.96467	1675.61	3.00235	1801.53
3.55711	6885.15	2.91249	9700.44	3.16752	3583.5	3.08476	3132.78	2.9657	1689.65	3.0097	1795.52
3.56926	6919.76	2.9195	9697.18	3.16872	3650.71	3.0931	3181.15	2.97313	1701.02	3.02023	1791.27
3.56986	6950.14	2.92952	9693.64	3.17688	3712.16	3.09437	3220.85	2.98392	1708.98	3.0215	1789.26
3.58268	6977.69	2.93181	9690.97	3.18728	3766.48	3.10182	3248.72	2.98486	1714.52	3.0333	1789.69
3.58584	7002.98	2.93494	9690.58	3.18789	3812.02	3.10404	3262.67	2.9966	1718.88	3.03437	1793.09
3.59356	7025.66	2.94183	9693.6	3.19949	3847.83	3.11557	3262.11	2.99773	1723.04	3.04179	1799.99
3.5955	7046.39	2.95178	9699.87	3.20063	3874.27	3.11679	3247.51	3.00527	1727.71	3.04392	1811.27
3.60797	7065.93	2.95408	9709.3	3.20811	3891.9	3.1241	3219.97	3.01575	1733.15	3.05574	1827.77
3.61145	7084.51	2.96128	9722.44	3.21028	3900.29	3.13128	3181.56	3.0169	1739.26	3.05668	1848.66
3.62358	7101.96	2.96365	9738.64	3.21343	3898.2	3.14104	3135.52	3.02877	1744.75	3.06426	1872.2
3.62418	7118.31	2.97059	9757.11	3.22125	3883.82	3.1424	3086.44	3.02964	1747.82	3.06621	1896.98
3.63642	7134.2	2.97323	9778.66	3.23131	3855.48	3.14991	3039.31	3.04139	1747.99	3.08016	1921.96
3.6402	7150.51	2.98385	9803.25	3.23267	3813.24	3.16043	2997.87	3.04245	1745.7	3.08663	1945.5
3.65241	7168.81	2.98606	9828.78	3.23581	3759.15	3.16151	2965.02	3.05019	1741.68	3.08863	1966.32
3.65615	7190.88	2.99678	9852.65	3.2474	3696.49	3.17326	2944.21	3.05206	1735.92	3.09624	1984.49
3.66848	7216.98	2.99881	9872.32	3.24854	3628.55	3.17433	2938.59	3.05962	1727.97	3.10647	2001.05
3.67212	7245.86	3.00586	9886.86	3.25995	3558.89	3.18175	2950.15	3.0616	1717.77	3.10779	2017.78
3.6799	7274.69	3.01583	9897.12	3.26136	3491.61	3.1839	2979.34	3.06475	1705.54	3.11981	2036.13
3.68177	7301.34	3.01802	9905.1	3.26883	3431.08	3.19142	3024.19	3.07248	1691.82	3.12065	2056.15
3.694	7324.12	3.0287	9914.5	3.27097	3381.3	3.20178	3080.57	3.07856	1677.53	3.12821	2077
3.69773	7342.1	3.03085	9927.46	3.28246	3345.67	3.2031	3142.43	3.08078	1663.64	3.13022	2097.15
3.70559	7355.6	3.03771	9942.28	3.28372	3326.49	3.21066	3203.27	3.09266	1649.98	3.13755	2116.02
3.70803	7366.68	3.0404	9956.46	3.28691	3325.39	3.22132	3255.77	3.09358	1637.19	3.13976	2133.36
3.71962	7377.68	3.04728	9968.11	3.29848	3341.62	3.22226	3291.88	3.10585	1626.43	3.14296	2148.12
3.72333	7390.51	3.04993	9975.63	3.29975	3373.09	3.23399	3305.61	3.10953	1618.64	3.15055	2160.2
3.72648	7406.07	3.057	9978.75	3.31122	3418.52	3.23504	3293.9	3.11719	1615.19	3.1525	2170.96
3.7343	7424.33	3.05956	9978.49	3.31261	3479.05	3.24685	3257.83	3.12484	1616.99	3.16466	2181.68
3.73605	7444.11	3.06662	9977.42	3.32373	3558.04	3.24788	3202.78	3.12554	1624.32	3.16536	2192.33
3.73931	7463.37	3.07288	9977.72	3.32531	3657.52	3.25536	3135.96	3.13355	1636.25	3.17723	2202.42
3.75166	7481.01	3.08298	9981.2	3.33261	3775.65	3.26603	3065.9	3.13515	1651.64	3.17815	2211.9
3.75526	7496.87	3.08518	9989.2	3.33919	3906.45	3.26704	3001.2	3.14269	1669.37	3.18581	2220.84
3.76798	7511.44	3.09213	10002.6	3.34966	4041.5	3.27884	2949.11	3.14477	1687.57	3.1965	2229.12
3.77119	7525.27	3.0947	10020.9	3.35086	4172.22	3.27982	2914.18	3.15684	1704.55	3.19729	2237
3.77957	7538.49	3.10557	10041.5	3.35827	4293.04	3.29226	2898.18	3.15751	1719.58	3.2093	2245.94
3.78082	7551.7	3.10749	10062.5	3.36048	4402.16	3.29579	2899.96	3.16512	1732.99	3.21007	2257.33
3.78858	7565.39	3.11826	10083.2	3.37175	4500.32	3.30328	2915.73	3.16707	1745.06	3.21858	2270.44
3.79966	7579.89	3.12034	10103.2	3.37383	4588.18	3.30539	2941.57	3.17902	1755.82	3.22853	2282.92
3.80311	7594.87	3.13098	10124	3.38061	4664.46	3.31729	2974.42	3.17987	1765.4	3.22927	2292.48
3.80632	7610.17	3.13308	10148	3.38284	4727.35	3.31817	3013.75	3.19309	1773.95	3.23688	2297.51
3.80954	7625.92	3.14007	10177.6	3.39123	4775.65	3.32569	3059.76	3.19581	1782.21	3.24762	2297.06
3.82205	7642.2	3.15017	10212.6	3.39644	4811.13	3.32776	3112.64	3.20355	1790.52	3.24848	2290.47
3.82559	7659.88	3.1523	10249.4	3.40293	4837.49	3.3397	3171.72	3.21424	1799.1	3.26093	2278.51
3.83342	7680.5	3.15925	10282.9	3.41353	4858.07	3.34051	3235.32	3.215	1807.61	3.2645	2263.08
3.83514	7704.76	3.16968	10310	3.41481	4875.88	3.34807	3300.95	3.22695	1814.85	3.27203	2246.63
3.84316	7732.71	3.17147	10331.4	3.418	4894.37	3.35012	3365.94	3.22787	1820.11	3.27404	2231.75
3.84468	7763.61	3.1822	10351.1	3.42961	4916.19	3.36207	3427.64	3.23994	1823.04	3.28591	2219.14
3.85257	7796.17	3.18414	10373	3.43084	4943.75	3.36289	3483.97	3.24113	1823.76	3.28679	2208.61
3.85432	7828.51	3.19129	10401.8	3.44236	4979.05	3.37048	3535.38	3.24833	1822.41	3.29446	2201.53
3.86676	7859	3.1979	10440.2	3.44363	5021.15	3.37255	3584.56	3.25908	1818.88	3.30474	2199.73
3.87032	7886.9	3.20546	10488.6	3.45514	5064.64	3.38015	3635.05	3.25978	1812.48	3.30599	2204.95
3.87815	7912.41	3.21412	10545.2	3.45638	5100.42	3.3865	3688.56	3.26743	1803.38	3.31802	2217.04
3.88451	7936.28	3.21618	10605.8	3.46382	5117.11	3.39731	3744.51	3.27831	1791.88	3.31876	2234.97
3.89555	7960.22	3.22306	10665.6	3.47046	5108.85	3.39858	3800.27	3.27891	1778.4	3.33038	2257.33
3.89904	7985.81	3.23328	10721.6	3.48033	5078.44	3.40652	3850.75	3.29106	1764.18	3.33156	2281.56
3.90777	8013.49	3.23537	10771.6	3.48191	5035.7	3.4076	3891.65	3.29173	1750.47	3.33912	2304.71
3.91824	8042.2	3.24608	10814.9	3.48934	4993.65	3.4152	3920.28	3.30355	1739.15	3.34113	2323.71
3.92145	8070.42	3.24816	10851.2	3.49153	4963.74	3.41732	3936.33	3.30449	1731.86	3.35308	2336.38
3.934	8097.95	3.25884	10881.5	3.49887	4952.47	3.42481	3941.47	3.31228	1730	3.35394	2342
3.9374	8125.24	3.26103	10908.8	3.50115	4961.8	3.42681	3936.23	3.31414	1733.36	3.36161	2340.79
3.94527	8153.57	3.2641	10935.4	3.50852	4991.29	3.43428	3921	3.32257	1741.42	3.37196	2333.47
3.94697	8184.98	3.2712	10962.3	3.51069	5039.55	3.44503	3897.62	3.32368	1755.02	3.37309	2320.78
3.95956	8220.17	3.27372	10988.6	3.52239	5106.69	3.44603	3868.45	3.33584	1774.97	3.38156	2304.39
3.96303	8259.05	3.28446	11014.3	3.52347	5193.25	3.45351	3836.17	3.3365	1801.79	3.39157	2286.25
3.97544	8300.83	3.28656	11039.1	3.53091	5298.23	3.46399	3803.42	3.34864	1834.39	3.39227	2267.49
3.97903	8344.19	3.2972	11063.9	3.53312	5418.08	3.46518	3774.11	3.34928	1870.35	3.40415	2249.94
3.98685	8387.74	3.29933	11090.6	3.54479	5547.02	3.47692	3753.44	3.35693	1907.5	3.40512	2236.53
3.99792	8430.06	3.31017	11120.7	3.54647	5677.99	3.478	3747.24	3.36915	1943.6	3.417	2230.46
4.00142	8470.59	3.31208	11155.9	3.5533	5802.69	3.49035	3759.83	3.37168	1976.58	3.41787	2233.6
4.00929	8509.78	3.32283	11196.8	3.55541	5911.93	3.49394	3793.53	3.37945	2005.53	3.4254	2245.36
4.01095	8548.2	3.32485	11241.4	3.56711	5997.76	3.50157	3847.31	3.3903	2029.71	3.42741	2263.99
4.02342	8586.16	3.33191	11286.8	3.56827	6055.26	3.50358	3918.57	3.39399	2048.09	3.43502	2287.44
4.02737	8623.69	3.33443	11330.3	3.57552	6083.92	3.51109	4003.92	3.40185	2059.8	3.43706	2312.83
4.03464	8660.5	3.33765	11370.3	3.57785	6087.73	3.51743	4099.08	3.40365	2064.99	3.44873	2337.21
4.03644	8695.42	3.34839	11405.3	3.58601	6073.63	3.52791	4199.09	3.41774	2064.22	3.44984	2357.76
4.04882	8726.46	3.35039	11433.4	3.59573	6050.48	3.52912	4298.56	3.42425	2058.42	3.46246	2373.64
4.05252	8752.16	3.3574	11454.9	3.59701	6027.1	3.54114	4392.97	3.43161	2048.78	3.46579	2385.66
4.06487	8771.89	3.36855	11472.5	3.60019	6008.96	3.5425	4477.67	3.43235	2036.78	3.4736	2393.74
4.06845	8785.29	3.36964	11489.7	3.61175	5996.6	3.55382	4547.92	3.43555	2023.6	3.47985	2397.6
4.07634	8793.33	3.37663	11509.1	3.61297	5987.51	3.55468	4600.34	3.44309	2009.27	3.4907	2396.78
4.07803	8798	3.3869	11532.6	3.62029	5978.67	3.56222	4632.52	3.4452	1993.41	3.49133	2391.02
4.09047	8801.46	3.38885	11560.2	3.62256	5969.83	3.5643	4643.08	3.45336	1975.65	3.50349	2381.03
4.09404	8804.5	3.39584	11590.5	3.63401	5961.89	3.57186	4632.83	3.45477	1956.19	3.50415	2368.75
4.10645	8806.3	3.40597	11621.5	3.63537	5955.09	3.57392	4606.12	3.46244	1934.89	3.51181	2357.29
4.11	8805.99	3.40792	11650.3	3.64253	5948.67	3.58136	4569.6	3.46431	1912.27	3.52232	2349.18
4.1178	8803.25	3.41894	11675.1	3.64497	5940.19	3.58345	4530.63	3.4721	1888.72	3.52333	2346.01
4.12875	8799.68	3.42078	11695.7	3.65627	5925.72	3.5954	4494.65	3.47391	1863.7	3.53514	2348.88
4.13239	8797.36	3.42782	11712.9	3.65769	5900.27	3.59625	4463.5	3.48173	1837.08	3.53612	2357.69
4.14022	8799.72	3.43035	11727.9	3.66515	5860.25	3.60819	4437.8	3.48348	1809.94	3.54388	2371.38
4.14196	8810.07	3.44125	11741.9	3.66734	5804.91	3.60908	4418.12	3.49586	1784.71	3.54575	2388.08
[truncated: 732 more rows]
